# Supplementary material for: Comparison of neonatal systemic and intracerebroventricular AAV9 gene therapy delivery demonstrating improved behavioral and phenotypic outcomes in a mouse model of Niemann-Pick disease, type C1
Source: PLoS One. 2026 Mar 11;21(3):e0331275. doi: 10.1371/journal.pone.0331275 (PMC12978470; doi:10.1371/journal.pone.0331275)
Supplement: S1 Data — (XLSX) [file pone.0331275.s002.xlsx]

## Sheet: Weights
NPC Weights
Mouse ID	Group	Date of sac	Days survived	Weeks survived	Mouse#	Sex	DOB	Wk of Peak Weight	Wks post peak	Peak Weight	3 week	4 week	5 week	6 week	7 week	8 week	9 week	10 week	11 week	12 week	13 week	14 week	15 week	16 week	17 week	18 week	19 week	20 week	21 week	22 week	23 week	24 week	25 week	26 week	27 week	28 week	29 week	30 week	31 week	32 week	33 week	34 week	35 week	36 week	37 week	38 week	39 week	40 week	41 week
J56f3	WT	2021-09-27	109	15.5714	23	F	2021-06-10	16	0	21		13.6	14.3	15	15.3	16.2	17.2	17.6	19	19.4	19.8	20.4	20.5	21
J56f4	546	2021-09-27	109	15.5714	24	F	2021-06-10	8	7.57143	16.5		14	14	15.7	15.9	16.5	16.3	15.2	14.5	13.8	13.7	12.8	11.8	11.3
J58f2	WT	2021-09-27	109	15.5714	26	F	2021-06-10	16	0	22.2		16.1	16.7	18	18.5	18	19.1	20.1	20.7	20.4	21.7	21.5	21.7	22.2
J58f3	EF1α	2021-09-20	102	14.5714	27	F	2021-06-10	7	7.57143	16.5		14.6	15.1	16.2	16.5	16.4	16.3	15	14.2	12.9	13.5	11
J58f4	546	2021-09-27	109	15.5714	28	F	2021-06-10	7	8.57143	16.1		13.7	14.1	15	16.1	15.5	15.5	14.3	14.6	14.3	14	12.2	11.3	10.2
J59m3	WT	2021-09-26	107	15.2857	29	M	2021-06-11	15	0	28.9		19.2	21.3	23.1	23.6	24.8	25.8	26.4	27.1	27.2	28.3	28.7	28.9	28.8
J59m4	546	2021-09-26	107	15.2857	30	M	2021-06-11	8	7.28571	21.5		15.2	16.7	19.8	21.2	21.5	21.1	18.3	17.1	16.4	15.8	15.3	14.4	14.4
J60f3	WT	2021-08-26	75	10.7143	31	F	2021-06-12	11	0	22.9		17.5	18.8	19.7	20.3	20.1	20.5	22	22.9
J61m2	WT	2021-09-09	89	12.7143	33	M	2021-06-12	13	0	23.7		15	16.7	18.1	19.5	19.6	20.9	21.2	22.2	22.7	23.7
J61m4	EF1α	2021-09-09	89	12.7143	34	M	2021-06-12	7	5.71429	20.2		14.6	15.7	18.7	20.2	19.1	18.6	16.2	15.7	14.7	12.7
J61f1	WT	2021-09-15	95	13.5714	35	F	2021-06-12	13	0.571429	20.7		15.2	17	17.5	18	17.9	18.3	19.2	19.5	20	20.7
J61f2	546	2021-09-14	94	13.4286	36	F	2021-06-12	9	4.42857	16.3		12.9	13.7	14.9	15.7	16	16.3	14.9	13.3	12.1	12.9	11.3
J61f4	EF1α	2021-09-14	94	13.4286	38	F	2021-06-12	8	5.42857	18.4		14.9	16.1	17	17.8	18.4	17.8	16.3	14.7	12.9	12.3	10.9
JN1f3	EF1α	2021-10-08	94	13.4286	40	F	2021-07-06	8	5.42857	17.4		16.2	15.8	16.9	17.3	17.4	17	16	14.3	13.7	12
JN1f4	546	2021-10-18	104	14.8571	41	F	2021-07-06	7	7.85714	18		18	17	17.1	17.8	17.2	16.5	15.1	14.5	14.6	13.9	13	11
JN1f6	546	2021-10-19	105	15	42	F	2021-07-06	7	8	18.7		18.4	17.5	17.6	18.7	18.5	17.9	17.7	15.8	14.9	14.9	14.1	12.4
JN3f2	WT	2021-10-19	104	14.8571	43	F	2021-07-07	13	1.85714	24.7		21	21.8	21.4	22.9	22.9	22.4	22.5	23.4	23.8	24.7	24.5	22.6
JN2f2	EF1α	2021-10-15	101	14.4286	44	F	2021-07-06	7	7.42857	15.8		14.1	14.3	15.4	15.8	15.7	14.2	13.7	12.4	12.7	11.5	9.9
JN2f4	WT	2021-10-15	101	14.4286	45	F	2021-07-06	14	0.428571	22.2		17.8	18.9	18.9	20.1	20.3	20.7	20.4	21.1	21.9	21.8	22.2
JN2f5	EF1α	2021-10-08	94	13.4286	46	F	2021-07-06	7	6.42857	16.3		14.2	14.4	15.6	16.3	16.1	15.4	14.8	12.7	12.4	10.6
JN5f1	546	2021-10-21	100	14.2857	47	F	2021-07-13	7	7.28571	17.7			16.2	17.3	17.7	17.5	16.5	15.9	15.1	13.3	13	11.6
JN6f2	WT	2021-10-21	100	14.2857	48	F	2021-07-13	14	0.285714	21.9			17.6	18.3	18.9	19.5	19.9	20	21.2	21.1	20.9	21.9
JN6f4	EF1α	2021-10-06	85	12.1429	49	F	2021-07-13	7	5.14286	19			17	18.3	19	18.7	17.3	16.4	14.7	12.4
JN8m1	EF1α	2021-10-04	81	11.5714	53	M	2021-07-15	6	5.57143	17.4			15.7	17.4	17.3	16.1	13.9	12.6	11.3
JN8m3	546	2021-10-21	98	14	55	M	2021-07-15	7	7	20.1			17.9	19.7	20.1	19.2	17.8	16.5	14.7	14.5	14	13.8
JN11M1	WT-FV-Sal	2021-11-04	73	10.4286	57	M	2021-08-23	10	0.428571	22.8				19.7	21.3	21.6	22.6	22.8
JN11M2	FV-Sal	2021-11-04	73	10.4286	58	M	2021-08-23	6	4.42857	20.3				20.3	19.2	17.6	14.4	12.8
JN11F1	FV-Sal	2021-11-12	81	11.5714	59	F	2021-08-23	7	4.57143	17				16.9	17	16.4	14.7	12.9	9.8
JN11F3	WT-FV-Sal	2021-11-30	99	14.1429	60	F	2021-08-23	13	1.14286	20.9				17.6	18.8	19	18.9	19.2	19.6	20.2	20.9	20.8
JN12F5	FV-EF1α	2021-11-30	98	14	61	F	2021-08-24	8	6	20.3				19.2	20	20.3	19.8	19.4	18.4	17.4	16.1	12.5
JN12M2	WT-FV-EF1α	2021-12-13	111	15.8571	62	M	2021-08-24	15	0.857143	29.7				23	23.9	24.5	25.4	25.9	26.6	27	28.1	28.4	29.7
JN12M3	FV-EF1α	2021-12-13	111	15.8571	63	M	2021-08-24	8	7.85714	22				21.2	21.2	22	20.8	20.4	21.3	19.8	19.6	18.6	17
JN23F2	WT-ICV-Sal	2021-11-01	62	8.85714	66	F	2021-08-31	7	1.85714	13.7				13.6	13.7	12.6
JN17F3	FV-546	2021-12-13	105	15	67	F	2021-08-30	7	8	17.4				17.4	17.4	17.3	16.8	16.2	15	14.1	14	13.4	10.9
JN19F5	FV-EF1α	2021-12-23	115	16.4286	68	F	2021-08-30	7	9.42857	18.1				16.6	18.1	17.9	18	18	17.6	16.7	17	16.7	13.9	13.3
JN20F6	FV-Sal	2021-11-15	77	11	69	F	2021-08-30	6	5	17.2				17.2	16.6	14.6	14.9	13.1	11.2
JN20F1	WT-FV-Sal	2022-04-26	237	33.8571	73	F	2021-09-01	34	0	28				19.5	19.6	19.9	19.7	20.3	20.7	21.2	20.8	22.1	22.2	22.5	22.7	23.2	24.3	24.3	24.6	25.1	25.1	25.1	25.6	26.1	26.5	26	26.7	26.3	26.4	26.8	27.6	28
JN17M2	FV-546	2021-12-16	108	15.4286	74	M	2021-08-30	6	9.42857	22.7				22.7	22.4	22.1	21.7	20.9	20.6	19.9	18.4	16.2	15.4	14.7
JN23M3	WT-ICV-Sal	2022-05-05	247	35.2857	76	M	2021-08-31	30	5.28571	30.9				20.6	21.6	22	22.4	23.1	24.3	24.2	24.5	24.7	25.3	25.8	26.7	27.6	27.7	27.7	27.2	27.1	28.4	28.4	28.6	28.3	28.8	29.6	30.1	30.9	30.8	30.7	30.3	30.5	30.2
JN23M1	ICV-Sal	2021-11-15	76	10.8571	78	M	2021-08-31	7	3.85714	21.7				20.6	21.7	20.9	20.6	17.7
JN19M6	WT-FV-EF1α	2022-05-16	259	37	80	M	2021-08-30	35	2	34.1				21	22.5	22.6	22.8	24	24.7	24.2	26	26.8	27.5	28.3	28.5	28.4	29.4	29.5	30.3	31.5	31.8	31.4	31.3	31.4	31.4	31.9	32.3	32.1	32.5	33	33	33.9	34.1	33	33.8
JN26F1	EF1α	2021-11-30	83	11.8571	81	F	2021-09-08	7	4.85714	17.3				16.7	17.3	16.8	16.4	15.1	13.6	10.5
JN26F2	WT	2021-11-30	83	11.8571	82	F	2021-09-08	12	0	22.6				20.9	20.9	21.3	21.4	21.5	22.5	22.6
JN25M3	EF1α	2021-11-20	74	10.5714	83	M	2021-09-07	7	3.57143	19.9				19.4	19.9	19.7	17.7	14.6
JN27M2	WT	2021-11-22	75	10.7143	85	M	2021-09-08	10	0.714286	24.9				22.2	22.2	23.3	24	24.9
JN27M4	546	2021-11-20	73	10.4286	86	M	2021-09-08	8	2.42857	17.4				16.5	16.7	17.4	15.9	14.3
JN31M2	EF1α	2021-12-08	85	12.1429	87	M	2021-09-14	8	4.14286	19.7		17.8		17.7	19.3	19.7	18.3	17.1	15.4	13.3
JN31M3	546	2021-12-13	90	12.8571	88	M	2021-09-14	8	4.85714	19.3		17		17.2	19.3	19.3	18.1	16.7	16.7	14.4
JN33M1	WT	2021-12-13	89	12.7143	89	M	2021-09-15	12	0.714286	22.5				17.4	19.2	21.2	21.4	21.8	22.3	22.5
JN35M1	FV-EF1α	2022-04-18	210	30	90	M	2021-09-20	15	15	27.4			21.9	20	21.6	22.2	22.2	22.6	24.1	25.1	25.6	26.2	27.4	26.3	26.7	26.1	26.7	26	25.8	24.7	24.5	24.5	23.4	22.3	22.4	21.3	19.9	18.6
JN35M2	WT-FV-EF1α	2022-04-20	212	30.2857	91	M	2021-09-20	30	0.285714	35			18.6	23.5	25.1	25.8	26.1	26.5	28.2	28.3	29.5	30	31	31	31.6	31.3	33.1	33.2	33.7	33.7	34.1	34.1	33.9	33.6	33.3	33.9	34.4	35
JN42M1	FV-Sal	2021-11-30	69	9.85714	93	M	2021-09-22	6	3.85714	19.5				19.5	19.4	17.3	15.4
JN55M3	FV-EF1α	2022-01-29	115	16.4286	98	M	2021-10-06	10	6.42857	24			21.4	22.5	23.8	23.7	23.6	24	23.8	23.7	23.4	22.2	20.2	16.8
JN56F1	WT-FV-Sal	2021-12-23	78	11.1429	100	F	2021-10-06	11	0.142857	20.3			18.9	18.8	19.2	19.2	20	19.8	20.3
JN56F2	FV-Sal	2021-12-23	78	11.1429	101	F	2021-10-06	7	4.14286	19.5			18.9	18.4	19.5	19.1	17.3	16.2	14
JN55M1	FV-EF1α	2022-03-28	173	24.7143	102	M	2021-10-06	17	7.71429	24.4			19.6	20.9	22	22.4	22.9	22.8	23.8	23.4	23.6	23.2	23.5	24.1	24.4	23.7	22.8	22.7	21.8	21	19.3	18.3	16.1
JN57M2	FV-546	2021-12-30	85	12.1429	103	M	2021-10-06	7	5.14286	24.8			21.4	23	24.8	24.7	23.3	21.8	19.8	16.2
JN58M3	WT-Uninj	2022-03-28	172	24.5714	104	M	2021-10-07	23	1.57143	29.2			20.6	21.6	22.4	23	23.5	24	24.9	25.5	26.3	26	26	26.3	27	26.5	27.3	27.7	28.3	28.5	29.2	28.3	28.3
JN63F1	WT-ICV-Sal	2021-12-23	70	10	105	F	2021-10-14	10	0	21.7			20.3	20.4	19.7	20.8	21.1	21.7
JN63F2	ICV-Sal	2021-12-23	70	10	106	F	2021-10-14	7	3	20.2			18.7	20	20.2	18.5	16.5	14.3
JN69M3	FV-546	2022-02-16	120	17.1429	109	M	2021-10-19	8	9.14286	20.7			18	19.5	20.7	20.7	20.2	19.6	19.3	20	20	20.2	18.7	17.5	14.8
JN76M1	WT	2022-01-20	85	12.1429	111	M	2021-10-27	12	0.142857	27.8				23.4	24.9	25.6	27	27.6	27.5	27.8
JN76M2	EF1α	2022-01-20	85	12.1429	112	M	2021-10-27	6	6.14286	23.3				23.3	22.4	22.2	21	18.6	17.6	16.3
JN84F2	WT-ICV-Sal	2022-03-07	124	17.7143	113	F	2021-11-03	17	0.714286	28.4				20.7	21.7	21.6	21.8	23	23	24.6	25.1	25.3	26.1	27.2	28.4
JN85F4	ICV-EF1α (1e10)	2022-03-04	121	17.2857	114	F	2021-11-03	10	7.28571	20.6				18.7	19.6	19.8	20.5	20.6	20.3	20	19.4	19.9	19	18.4	15.7
JN89M1	EF1α	2022-02-22	106	15.1429	115	M	2021-11-08	7	8.14286	17.8			13.4	16.7	17.8	17	15.4	14.1	13.4	13.2	13.7	13.6	12.6
JN89M3	WT	2022-02-22	106	15.1429	117	M	2021-11-08	15	0.142857	27.1			20.1	22	23.3	23.9	24.8	25.5	25.6	25.4	26.6	26.8	27.1
JN92M5	546	2022-02-11	93	13.2857	118	M	2021-11-10	8	5.28571	19.3			15.2	18.2	19.1	19.3	18.5	17	15.3	14.6	14.4
JN90M3	WT	2022-02-14	97	13.8571	120	M	2021-11-09	14	0	26.1			18.8	21.2	22.3	23	23.5	24	25.1	25.4	25.6	26.1
JN90M5	546	2022-02-14	97	13.8571	122	M	2021-11-09	7	6.85714	17.5			13.1	16.5	17.5	17.4	17.3	16.5	15.2	13.9	12.8	12.2
JN93M1	EF1α	2022-02-14	95	13.5714	123	M	2021-11-11	8	5.57143	21.5				20.4		21.5	17.9	16.2	17.7	17	15.6	15.2
JN94M2	WT	2022-02-14	95	13.5714	124	M	2021-11-11	13	0.571429	26.4				21.9		24.5	25	24.9	25.4	26.3	26.4
JN98F2	ICV-Sal	2022-01-31	76	10.8571	125	F	2021-11-16	6	4.85714	18.3			17.9	18.3	18.2	17.3	16.8	13	12
JN97F3	WT-ICV-Sal	2022-02-03	79	11.2857	126	F	2021-11-16	11	0.285714	22.5			19.9	20	21.2	20.3	20.6	21	22.5
JN99F4	ICV-Sal	2022-01-31	76	10.8571	127	F	2021-11-16	7	3.85714	16.5			15.6	16.1	16.5	15.5	15.4	12.2
JN101F5	ICV-Sal	2022-02-03	78	11.1429	128	F	2021-11-17	7	4.14286	16.5			14.2	15.6	16.5	15.6	14.4	12.7	11.3
JN100M1	FV-546	2022-02-26	101	14.4286	129	M	2021-11-17	6	8.42857	22.7			19.4	22.7	21.4	21.2	21.7	21	18.5	17	17.1	16.2
JN99M2	ICV-Sal	2022-01-28	73	10.4286	130	M	2021-11-16	6	4.42857	20.9			17.1	20.9	19.2	16.4	14.9	13.7
JN98M5	WT-ICV-Sal	2022-02-26	102	14.5714	131	M	2021-11-16	14	0.571429	28.2			20.6	23.5	24.2	25.2	25.5	25.4	27	27.4	27.9	28.2
JN111M6	WT-Uninj	2022-05-16	174	24.8571	132	M	2021-11-23	25	0	27				20.5	21.2	22.2	22.2	22.8	23.1	23.6	24	24.5	25.1	25.4	25.6	25.5	25.8	26	25.9	24.4	25.5	26.2	27
JN102M2	ICV-546 (1e10)	2022-04-03	132	18.8571	133	M	2021-11-22	13	5.85714	21				18.9	19.4	19.8	20.3	20.8	21	20.4	21	20.7	20.2	17.8	16.2	15.3
JN103M3	FV-546	2022-03-02	100	14.2857	134	M	2021-11-22	7	7.28571	21.2				20.33	21.2	21	20.8	19.4	17.1	17.2	16.2	14.6
JN102M4	ICV-546 (1e10)	2022-03-18	116	16.5714	135	M	2021-11-22	8	8.57143	21				20	20.5	21	20.6	20.8	19.5	19.2	20	16.5	16.4	14.1
JN102M5	ICV-546 (1e10)	2022-05-16	175	25	136	M	2021-11-22	17	8	21.2				17.6	18.5	20.2	20.2	21	20.3	20.2	21	20.7	21.1	19.9	21.2	21.1	20.9	19.8	19.7	18.6	17.5	16.2	13.1
JN108F1	ICV-EF1α (1e10)	2022-03-29	127	18.1429	137	F	2021-11-22	12	6.14286	18.3				17	16.6	17.2	17.2	18.2	18.2	18.3	18	17.6	16.8	15.4	14.7	11.8
JN103F3	FV-546	2022-04-04	133	19	138	F	2021-11-22	11	8	17.4				15.3	15	15.8	15.9	17	17.4	17.3	17	16.8	16.5	16.7	15.8	14.4
JN108F4	ICV-EF1α (1e10)	2022-04-04	133	19	139	F	2021-11-22	13	6	22.5				19.2	19.8	20.9	21.1	22	22.2	21.5	22.5	22.1	21.3	19.6	18.9	17.4
JN115F2	WT-FV-Sal	2023-01-25	427	61	140	F	2021-11-24	58	3	32.9				19.7	19.8	20.2	20.2	21.4	21.7	22.1	22.4	22.7	23.7	24.3	24	24.4	24.5	25.8	25.4	26	27	27.6	28.4	28.1	28.2	28.9	28.8	29.5	29.1	29.9	29.3	30	30.5	31	29.8	30.9	32	30.9	31
JN115F3	FV-Sal	2022-02-01	69	9.85714	141	F	2021-11-24	6	3.85714	16.6				16.6	15.8	15	13.3	11.1
JN108F6	WT-ICV-EF1α	2023-01-25	429	61.2857	142	F	2021-11-22	58	3.28571	35.8				19.2	19.6	20	19.9	20.5	21.4	22.4	22.9	23.2	23.9	23.8	24.4	24.7	25.6	25.7	26.2	26.2	26.3	27.6	28	28.9	28.6	28.4	28.1	28.9	28.6	29.5	29.2	29.6	29.9	30.7	31.1	31.6	31.7	31.8	32.4
JN115M2	FV-Sal	2022-02-02	70	10	145	M	2021-11-24	7	3	22.4			19.6	20.3	22.4	20	16.7	15.1
JN115M4	FV-Sal	2022-02-04	72	10.2857	147	M	2021-11-24	6	4.28571	18.1			17.8	18.1	18	15.8	15.5	13.1
JN122M2	WT-ICV-Sal	2022-02-17	73	10.4286	148	M	2021-12-06	10	0.428571	25.4			20.4	22.6	23.3	24.2	24.8	25.4
JN122M3	ICV-Sal	2022-02-17	73	10.4286	149	M	2021-12-06	7	3.42857	20.3			17.3	20.1	20.3	18.3	15.9	14.1
JN127F1	ICV-EF1α (1e10)	2022-04-14	126	18	150	F	2021-12-09	10	8	18.5			16.1	17.3	17	17.6	17.9	18.5	18	18.3	17.7	17.2	16.6	16.1	15.1	13.3
JN127F2	ICV-EF1α (1e10)	2022-03-25	106	15.1429	151	F	2021-12-09	10	5.14286	19.7			17.2	17.7	18	18.9	19.6	19.7	18.7	17.8	16.6	15.4	14.1
JN121F3	FV-546	2022-04-04	119	17	152	F	2021-12-06	12	5	20			16.4	18.6	18	19.2	19.7	19.9	19.8	20	19.9	18.5	17.3	16
JN122F4	ICV-Sal	2022-02-24	80	11.4286	153	F	2021-12-06	6	5.42857	18			16.6	18	17.5	17.4	15.1	13.8	13
JN125F5	WT-ICV-EF1α	2022-04-20	133	19	154	F	2021-12-08	18	1	20.5			14.7	15.2	16	16.7	17.5	18.1	18.2	17.9	19.2	18.9	19.3	19.4	19.8	20.5
JN130m2	ICV-EF1α (1e10)	2022-04-28	121	17.2857	155	M	2021-12-28	8	9.28571	21.5			17.7	20.1	21.3	21.5	21.2	20.5	20.3	18.4	19	19.1	18.1	16.9	15.2
JN128m3	ICV-546 (1e10)	2022-04-21	115	16.4286	156	M	2021-12-27	12	4.42857	23			18.5	19.8	21.9	22.2	22.3	22.5	22.8	23	22.8	22.1	20.1	16.7
JN131m4	WT-ICV-546	2022-04-28	120	17.1429	157	M	2021-12-29	17	0.142857	28.9			19.8	21.5	23.3	23.8	24.6	24.9	26.1	26.8	27.6	28.4	28.6	28.4	28.9
JN140F2	WT-ICV-EF1α	2022-05-14	122	17.4286	158	F	2022-01-12	17	0.428571	23.4			17.3	18.6	18.8	19.4	20.1	19.8	20.7	20.8	21.7	21.2	22	22.6	23.4
JN140F3	ICV-EF1α (1e10)	2022-05-09	117	16.7143	159	F	2022-01-12	10	6.71429	17.2			14.4	15.9	16.2	17	17.1	17.2	16.7	16.1	16.6	15.7	14	12.6
JN144F4	ICV-EF1α (1e10)	2022-05-04	111	15.8571	160	F	2022-01-13	8	7.85714	17			14.1	15.5	15.8	17	16.7	16.1	16	16.3	16.5	15.4		10.7
JN144F6	ICV-EF1α (1e10)	2022-05-14	121	17.2857	161	F	2022-01-13	9	8.28571	17			13.6	15.4	15.8	16.3	17	16.8	16.8	16.5	15.5	14.5		12.9	12
JN144M2	WT-ICV-EF1α	2022-06-01	139	19.8571	162	M	2022-01-13	18	1.85714	26.9			19	20.2	21.7	22.8	23.2	23.4	24	24.5	25.1	25	25.8	26.6	26.8	26.9	26.7
JN144M3	ICV-EF1α (1e10)	2022-05-27	134	19.1429	163	M	2022-01-13	13	6.14286	18			12	15.1	16.8	17.5	17.6	17.8	18	17.8	18	17.6	16.6	16.2	14.7	14.1	13.2
JN144M4	ICV-EF1α (1e10)	2022-05-30	137	19.5714	164	M	2022-01-13	12	7.57143	19.3			13.5	16.1	17.8	19.3	19.2	19.2	19	19.3	18.9	18.8	17.8	17	16.7	15.7	14.3
JN153M1	WT-ICV-546	2022-06-22	153	21.8571	165	M	2022-01-20	22	0	31.4			22.2	23.6	24.7	24.8	25.4	25.8	25.9	26.7	27.6	28.1	27.9	27.9	28.3	29.2	30.2	30.9	31.3	31.4
JN153M2	ICV-546 (1e10)	2022-06-22	153	21.8571	166	M	2022-01-20	10	11.8571	21.7			18	19.2	20.4	20.5	20.6	21.7	21.4	21.1	21.2	20.8	20.3	19.7	19.8	19.4	18.6	18.1	16.2	15.3
JN154F1	ICV-546 (1e10)	2022-05-06	106	15.1429	167	F	2022-01-20	7	8.14286	19.1			16.3	17.5	19.1	18.4	18.3	17.8	17.3	17	17.2	15.7	13
JN153F2	WT-ICV-546	2022-05-12	112	16	168	F	2022-01-20	15	1	25.7			19.6	20.1	21.7	21.8	21.2	21.4	22.3	22.6	23.5	23.7	25.7	25.1
JN153F5	ICV-546 (1e10)	2022-05-12	112	16	169	F	2022-01-20	7	9	19.3			17.5	18.1	19.3	18.8	18.1	18.2	17.4	16.6	17	16	15.1	13.4
JN163M1	FV-EF1α	2022-05-17	104	14.8571	170	M	2022-02-02	9	5.85714	23			17.7	21.2	22.9	22.6	23	22	22.1	21.8		18.4	15.9
JN160M2	FV-EF1α	2022-05-12	101	14.4286	171	M	2022-01-31	6	8.42857	22.2			17.8	22.2	22.1	21.5	21.5	20	19.5	18.2	17.6	15.7
JN160M3	FV-EF1α	2022-05-16	105	15	172	M	2022-01-31	8	7	21.6			16.6	19.8	21.3	21.6	20.6	19.7	19.2	18	16.9	17.2
JN159F1	WT-FV-EF1α	2022-06-22	142	20.2857	174	F	2022-01-31	17	3.28571	22.3			17.4	18.2	18.4	18.4	18.8	19.5	20.5	19.8	20	20.3	21.3	22.2	22.3
JN160F5	FV-EF1α	2022-06-01	121	17.2857	175	F	2022-01-31	10	7.28571	19			14.9	17	17.1	17.9	18.4	19	18.5	17.7	17.3	17	15.5	14.2	13.3
JN161M1	ICV-546 (1e10)	2022-06-03	123	17.5714	176	M	2022-01-31	9	8.57143	20.9			15.5	18.9	19.6	20.9	20.9	20.7	20.5	20.3	19.1	19.7	18.9	17.3	16.1
JN161M3	ICV-546 (1e10)	2022-05-30	119	17	177	M	2022-01-31	10	7	20.8			16.3	19.2	20.1	19.4	19.9	20.8	20.4	20.7	18.8	19.4	16.9	15.7	13.6
JN161M4	ICV-546 (1e10)	2022-05-17	106	15.1429	178	M	2022-01-31	12	3.14286	22.1			16.9	19.6	21.1	21.3	20.6	21.7	21.8	22.1	19	17.6	15.3
JN161M5	ICV-546 (1e10)	2022-06-13	133	19	179	M	2022-01-31	8	11	21.2			15.2	18.5	20.2	21.2	20.3	19.8	19.9	19.2	18	18.9	18.2	17.7	17.2	15
JN165F3	FV-EF1α	2022-06-08	125	17.8571	180	F	2022-02-03	8	9.85714	16.6			13.8	15.4	15.3	16.6	16.5	16.4	15.3	15.8	15.7	15.2	14.6	14.1	12.4
JN165F6	WT-FV-EF1α	2022-06-22	139	19.8571	181	F	2022-02-03	17	2.85714	21.3			13.2	15.1	15.9	17.2	18	18.8	19.1	19.4	17.1	19.6	20.2	21.1	21.3
JN168F2	WT-FV-EF1α	2022-06-22	134	19.1429	183	F	2022-02-08	17	2.14286	21.9			16.4	16.3	17.6	17.8	18.2	18.4	18.7	19.6	20.3	20.1	21.5	21.2	21.9	21.8
JN168F4	FV-EF1α	2022-06-03	115	16.4286	184	F	2022-02-08	12	4.42857	18.7			16	16.6	18	18.2	18.7	18.5	18.5	18.7	18.4	17.8	16.2	14.3
																AAV9	#REF!
																AAV8	#REF!
[truncated: 21 more columns]

## Sheet: CNV
CNV
Mouse ID	Group	9wk-6wk Wt Pct	CNV-Liv	CNV-Cer	Cer/Liv	Liv/Cer
J56f3	WT	0.146667
J56f4	546	0.0382166	107	0.567	0.00529907	188.713
J58f2	WT	0.0611111
J58f3	EF1α	0.00617284	FD	FD
J58f4	546	0.0333333	121	0.82	0.00677686	147.561
J59m3	WT	0.116883
J59m4	546	0.0656566	178	0.281	0.00157865	633.452
J60f3	WT	0.0406091
J61m2	WT	0.154696
J61m4	EF1α	-0.00534759	273	0.84	0.00307692	325
J61f1	WT	0.0457143
J61f2	546	0.0939597	164	0.645	0.00393293	254.264
J61f4	EF1α	0.0470588	185	0.509	0.00275135	363.458
JN1f3	EF1α	0.00591716	118	0.537	0.00455085	219.739
JN1f4	546	-0.0350877	131	0.455	0.00347328	287.912
JN1f6	546	0.0170455	127	0.489	0.00385039	259.714
JN3f2	WT	0.046729
JN2f2	EF1α	-0.0779221	194	0.377	0.0019433	514.589
JN2f4	WT	0.0952381
JN2f5	EF1α	-0.0128205	196	0.412	0.00210204	475.728
JN5f1	546	-0.0462428	106
JN6f2	WT	0.0874317
JN6f4	EF1α	-0.0546448	119	0.293	0.00246218	406.143
JN8m1	EF1α	-0.201149	200	0.593	0.002965	337.268
JN8m3	546	-0.0964467	208	0.0036	1.73077e-05	57777.8
JN11M1	WT-FV-Sal	0.147208
JN11M2	FV-Sal	-0.29064
JN11F1	FV-Sal	-0.130178
JN11F3	WT-FV-Sal	0.0738636
JN12F5	FV-EF1α	0.03125	1.79	0.42	0.234637	4.2619
JN12M2	WT-FV-EF1α	0.104348
JN12M3	FV-EF1α	-0.0188679
JN23F2	WT-ICV-Sal	-1	N/A
JN17F3	FV-546	-0.0344828	3.24	0.129	0.0398148	25.1163
JN19F5	FV-EF1α	0.0843373	2.21	3.82	1.72851	0.578534
JN20F6	FV-Sal	-0.133721
JN20F1	WT-FV-Sal	0.0102564
JN17M2	FV-546	-0.0440529	3.01	0.252	0.0837209	11.9444
JN23M3	WT-ICV-Sal	0.0873786	N/A
JN23M1	ICV-Sal	0	N/A
JN19M6	WT-FV-EF1α	0.0857143
JN26F1	EF1α	-0.0179641	127	0.422	0.00332283	300.948
JN26F2	WT	0.0239234
JN25M3	EF1α	-0.0876289	FD	FD
JN27M2	WT	0.0810811
JN27M4	546	-0.0363636	152	0.84	0.00552632	180.952
JN31M2	EF1α	0.0338983	171	0.264	0.00154386	647.727
JN31M3	546	0.0523256	156	0.341	0.0021859	457.478
JN33M1	WT	0.229885
JN35M1	FV-EF1α	0.11	3.23	9.08	2.81115	0.355727
JN35M2	WT-FV-EF1α	0.110638
JN42M1	FV-Sal	-0.210256
JN55M3	FV-EF1α	0.0488889	FD	FD
JN56F1	WT-FV-Sal	0.0638298
JN56F2	FV-Sal	-0.0597826
JN55M1	FV-EF1α	0.0956938	1.13	4.49	3.97345	0.25167
JN57M2	FV-546	0.0130435	3.04	0.78	0.256579	3.89744
JN58M3	WT-Uninj	0.087963
JN63F1	WT-ICV-Sal	0.0343137	N/A
JN63F2	ICV-Sal	-0.175	N/A
JN69M3	FV-546	0.0358974	3.92	2.42	0.617347	1.61983
JN76M1	WT	0.153846
JN76M2	EF1α	-0.0987124	78	0.093	0.00119231	838.71
JN84F2	WT-ICV-Sal	0.0531401	N/A
JN85F4	ICV-EF1α (1e10)	0.0962567	0.0234	5.18	221.368	0.00451737
JN89M1	EF1α	-0.0778443	141	0.188	0.00133333	750
JN89M3	WT	0.127273
JN92M5	546	0.0164835	130	0.359	0.00276154	362.117
JN90M3	WT	0.108491
JN90M5	546	0.0484848	126	0.479	0.00380159	263.048
JN93M1	EF1α	-0.122549		0.226		0
JN94M2	WT	0.141553
JN98F2	ICV-Sal	-0.0819672	N/A
JN97F3	WT-ICV-Sal	0.03	N/A
JN99F4	ICV-Sal	-0.0434783	N/A
JN101F5	ICV-Sal	-0.0769231	N/A
JN100M1	FV-546	-0.0440529	2.47	0.194	0.0785425	12.732
JN99M2	ICV-Sal	-0.287081	N/A
JN98M5	WT-ICV-Sal	0.0851064	N/A
JN111M6	WT-Uninj	0.0829268
JN102M2	ICV-546 (1e10)	0.0740741	N/A	9.84
JN103M3	FV-546	0.0231185	1.98	0.176	0.0888889	11.25
JN102M4	ICV-546 (1e10)	0.03	0.02	1.69	84.5	0.0118343
JN102M5	ICV-546 (1e10)	0.147727	0.079	8.37	105.949	0.00943847
JN108F1	ICV-EF1α (1e10)	0.0117647	0.097	1.48	15.2577	0.0655405
JN103F3	FV-546	0.0392157	5.44	1.39	0.255515	3.91367
JN108F4	ICV-EF1α (1e10)	0.0989583	0.044	2.85	64.7727	0.0154386
JN115F2	WT-FV-Sal	0.0253807
JN115F3	FV-Sal	-0.198795
JN108F6	WT-ICV-EF1α	0.0364583	N/A
JN115M2	FV-Sal	-0.17734
JN115M4	FV-Sal	-0.143646
JN122M2	WT-ICV-Sal	0.0973451	N/A
JN122M3	ICV-Sal	-0.208955	N/A
JN127F1	ICV-EF1α (1e10)	0.0346821	0.0124	0.68	54.8387	0.0182353
JN127F2	ICV-EF1α (1e10)	0.107345	0.026	0.85	32.6923	0.0305882
JN121F3	FV-546	0.0591398	1.67	0.468	0.28024	3.56838
JN122F4	ICV-Sal	-0.161111	N/A
JN125F5	WT-ICV-EF1α	0.151316	N/A
JN130m2	ICV-EF1α (1e10)	0.0547264	0.073	2.76	37.8082	0.0264493
JN128m3	ICV-546 (1e10)	0.126263	N/A	3.13
JN131m4	WT-ICV-546	0.144186	N/A
JN140F2	WT-ICV-EF1α	0.0806452	N/A
JN140F3	ICV-EF1α (1e10)	0.0754717	0.012	2.29	190.833	0.00524017
JN144F4	ICV-EF1α (1e10)	0.0774194	0.015	2.1	140	0.00714286
JN144F6	ICV-EF1α (1e10)	0.103896	0.013	4.88	375.385	0.00266393
JN144M2	WT-ICV-EF1α	0.148515	N/A
JN144M3	ICV-EF1α (1e10)	0.165563	0.079	8.2	103.797	0.00963415
JN144M4	ICV-EF1α (1e10)	0.192547	0.078	3.04	38.9744	0.0256579
JN153M1	WT-ICV-546	0.0762712	N/A
JN153M2	ICV-546 (1e10)	0.0729167	0.028	2.03	72.5	0.0137931
JN154F1	ICV-546 (1e10)	0.0457143	0.059	1.29	21.8644	0.0457364
JN153F2	WT-ICV-546	0.0547264	N/A
JN153F5	ICV-546 (1e10)	0	0.063	1.75	27.7778	0.036
JN163M1	FV-EF1α	0.0849057	2.97	0.566	0.190572	5.24735
JN160M2	FV-EF1α	-0.0315315	4.78	0.319	0.0667364	14.9843
JN160M3	FV-EF1α	0.040404	1.76	0.208	0.118182	8.46154
JN159F1	WT-FV-EF1α	0.032967
JN160F5	FV-EF1α	0.0823529	1.16	0.305	0.262931	3.80328
JN161M1	ICV-546 (1e10)	0.10582	0.08	1.8	22.5	0.0444444
JN161M3	ICV-546 (1e10)	0.0364583	0.066	0.876	13.2727	0.0753425
JN161M4	ICV-546 (1e10)	0.0510204		1.96
JN161M5	ICV-546 (1e10)	0.0972973		1.96
JN165F3	FV-EF1α	0.0714286	1.69	0.549	0.324852	3.07832
JN165F6	WT-FV-EF1α	0.192053
JN168F2	WT-FV-EF1α	0.116564
JN168F4	FV-EF1α	0.126506	1.28	2.23	1.74219	0.573991

## Sheet: Weight percent of peak
NPC Weight Percent Of Peak Weight
Mouse ID	Group	3 week	4 week	5 week	6 week	7 week	8 week	9 week	10 week	11 week	12 week	13 week	14 week	15 week	16 week	17 week	18 week	19 week	20 week	21 week	22 week	23 week	24 week	25 week	26 week	27 week	28 week	29 week	30 week	31 week	32 week	33 week	34 week	35 week	36 week	37 week	38 week	39 week	40 week	41 week	42 week	43 week	44 week	45 week	46 week	47 week	48 week	49 week	50 week
J56f3	WT	--	0.647619	0.680952	0.714286	0.728571	0.771429	0.819048	0.838095	0.904762	0.92381	0.942857	0.971429	0.97619	1	--	--	--	--	--	--	--	--	--	--	--	--	--	--	--	--	--	--	--	--	--	--	--	--	--	--	--	--	--	--	--	--	--	--
J56f4	546	--	0.848485	0.848485	0.951515	0.963636	1	0.987879	0.921212	0.878788	0.836364	0.830303	0.775758	0.715152	0.684848	--	--	--	--	--	--	--	--	--	--	--	--	--	--	--	--	--	--	--	--	--	--	--	--	--	--	--	--	--	--	--	--	--	--
J58f2	WT	--	0.725225	0.752252	0.810811	0.833333	0.810811	0.86036	0.905405	0.932432	0.918919	0.977477	0.968468	0.977477	1	--	--	--	--	--	--	--	--	--	--	--	--	--	--	--	--	--	--	--	--	--	--	--	--	--	--	--	--	--	--	--	--	--	--
J58f3	EF1α	--	0.884848	0.915152	0.981818	1	0.993939	0.987879	0.909091	0.860606	0.781818	0.818182	0.666667	--	--	--	--	--	--	--	--	--	--	--	--	--	--	--	--	--	--	--	--	--	--	--	--	--	--	--	--	--	--	--	--	--	--	--	--
J58f4	546	--	0.850932	0.875776	0.931677	1	0.962733	0.962733	0.888199	0.906832	0.888199	0.869565	0.757764	0.701863	0.63354	--	--	--	--	--	--	--	--	--	--	--	--	--	--	--	--	--	--	--	--	--	--	--	--	--	--	--	--	--	--	--	--	--	--
J59m3	WT	--	0.66436	0.737024	0.799308	0.816609	0.858131	0.892734	0.913495	0.937716	0.941176	0.979239	0.99308	1	0.99654	--	--	--	--	--	--	--	--	--	--	--	--	--	--	--	--	--	--	--	--	--	--	--	--	--	--	--	--	--	--	--	--	--	--
J59m4	546	--	0.706977	0.776744	0.92093	0.986047	1	0.981395	0.851163	0.795349	0.762791	0.734884	0.711628	0.669767	0.669767	--	--	--	--	--	--	--	--	--	--	--	--	--	--	--	--	--	--	--	--	--	--	--	--	--	--	--	--	--	--	--	--	--	--
J60f3	WT	--	0.764192	0.820961	0.860262	0.886463	0.877729	0.895197	0.960699	1	--	--	--	--	--	--	--	--	--	--	--	--	--	--	--	--	--	--	--	--	--	--	--	--	--	--	--	--	--	--	--	--	--	--	--	--	--	--	--
J61m2	WT	--	0.632911	0.704641	0.763713	0.822785	0.827004	0.881857	0.894515	0.936709	0.957806	1	--	--	--	--	--	--	--	--	--	--	--	--	--	--	--	--	--	--	--	--	--	--	--	--	--	--	--	--	--	--	--	--	--	--	--	--	--
J61m4	EF1α	--	0.722772	0.777228	0.925743	1	0.945545	0.920792	0.80198	0.777228	0.727723	0.628713	--	--	--	--	--	--	--	--	--	--	--	--	--	--	--	--	--	--	--	--	--	--	--	--	--	--	--	--	--	--	--	--	--	--	--	--	--
J61f1	WT	--	0.7343	0.821256	0.845411	0.869565	0.864734	0.884058	0.927536	0.942029	0.966184	1	--	--	--	--	--	--	--	--	--	--	--	--	--	--	--	--	--	--	--	--	--	--	--	--	--	--	--	--	--	--	--	--	--	--	--	--	--
J61f2	546	--	0.791411	0.840491	0.91411	0.96319	0.981595	1	0.91411	0.815951	0.742331	0.791411	0.693252	--	--	--	--	--	--	--	--	--	--	--	--	--	--	--	--	--	--	--	--	--	--	--	--	--	--	--	--	--	--	--	--	--	--	--	--
J61f4	EF1α	--	0.809783	0.875	0.923913	0.967391	1	0.967391	0.88587	0.798913	0.701087	0.668478	0.592391	--	--	--	--	--	--	--	--	--	--	--	--	--	--	--	--	--	--	--	--	--	--	--	--	--	--	--	--	--	--	--	--	--	--	--	--
JN1f3	EF1α	--	0.931034	0.908046	0.971264	0.994253	1	0.977011	0.91954	0.821839	0.787356	0.689655	--	--	--	--	--	--	--	--	--	--	--	--	--	--	--	--	--	--	--	--	--	--	--	--	--	--	--	--	--	--	--	--	--	--	--	--	--
JN1f4	546	--	1	0.944444	0.95	0.988889	0.955556	0.916667	0.838889	0.805556	0.811111	0.772222	0.722222	0.611111	--	--	--	--	--	--	--	--	--	--	--	--	--	--	--	--	--	--	--	--	--	--	--	--	--	--	--	--	--	--	--	--	--	--	--
JN1f6	546	--	0.983957	0.935829	0.941176	1	0.989305	0.957219	0.946524	0.84492	0.796791	0.796791	0.754011	0.663102	--	--	--	--	--	--	--	--	--	--	--	--	--	--	--	--	--	--	--	--	--	--	--	--	--	--	--	--	--	--	--	--	--	--	--
JN3f2	WT	--	0.850202	0.882591	0.866397	0.927126	0.927126	0.906883	0.910931	0.947368	0.963563	1	0.991903	0.91498	--	--	--	--	--	--	--	--	--	--	--	--	--	--	--	--	--	--	--	--	--	--	--	--	--	--	--	--	--	--	--	--	--	--	--
JN2f2	EF1α	--	0.892405	0.905063	0.974684	1	0.993671	0.898734	0.867089	0.78481	0.803797	0.727848	0.626582	--	--	--	--	--	--	--	--	--	--	--	--	--	--	--	--	--	--	--	--	--	--	--	--	--	--	--	--	--	--	--	--	--	--	--	--
JN2f4	WT	--	0.801802	0.851351	0.851351	0.905405	0.914414	0.932432	0.918919	0.95045	0.986486	0.981982	1	--	--	--	--	--	--	--	--	--	--	--	--	--	--	--	--	--	--	--	--	--	--	--	--	--	--	--	--	--	--	--	--	--	--	--	--
JN2f5	EF1α	--	0.871166	0.883436	0.957055	1	0.98773	0.944785	0.907975	0.779141	0.760736	0.650307	--	--	--	--	--	--	--	--	--	--	--	--	--	--	--	--	--	--	--	--	--	--	--	--	--	--	--	--	--	--	--	--	--	--	--	--	--
JN5f1	546	--	--	0.915254	0.977401	1	0.988701	0.932203	0.898305	0.853107	0.751412	0.734463	0.655367	--	--	--	--	--	--	--	--	--	--	--	--	--	--	--	--	--	--	--	--	--	--	--	--	--	--	--	--	--	--	--	--	--	--	--	--
JN6f2	WT	--	--	0.803653	0.835616	0.863014	0.890411	0.908676	0.913242	0.968037	0.96347	0.954338	1	--	--	--	--	--	--	--	--	--	--	--	--	--	--	--	--	--	--	--	--	--	--	--	--	--	--	--	--	--	--	--	--	--	--	--	--
JN6f4	EF1α	--	--	0.894737	0.963158	1	0.984211	0.910526	0.863158	0.773684	0.652632	--	--	--	--	--	--	--	--	--	--	--	--	--	--	--	--	--	--	--	--	--	--	--	--	--	--	--	--	--	--	--	--	--	--	--	--	--	--
JN8m1	EF1α	--	--	0.902299	1	0.994253	0.925287	0.798851	0.724138	0.649425	--	--	--	--	--	--	--	--	--	--	--	--	--	--	--	--	--	--	--	--	--	--	--	--	--	--	--	--	--	--	--	--	--	--	--	--	--	--	--
JN8m3	546	--	--	0.890547	0.9801	1	0.955224	0.885572	0.820896	0.731343	0.721393	0.696517	0.686567	--	--	--	--	--	--	--	--	--	--	--	--	--	--	--	--	--	--	--	--	--	--	--	--	--	--	--	--	--	--	--	--	--	--	--	--
JN11M1	WT-FV-Sal		--	--	0.864035	0.934211	0.947368	0.991228	1	--	--	--		--	--	--	--	--	--	--	--	--	--	--	--	--	--	--	--	--	--	--	--	--	--	--	--	--	--	--	--	--	--	--	--	--	--	--	--
JN11M2	FV-Sal		--	--	1	0.945813	0.866995	0.70936	0.630542	--	--	--		--	--	--	--	--	--	--	--	--	--	--	--	--	--	--	--	--	--	--	--	--	--	--	--	--	--	--	--	--	--	--	--	--	--	--	--
JN11F1	FV-Sal		--	--	0.994118	1	0.964706	0.864706	0.758824	0.576471	--	--		--	--	--	--	--	--	--	--	--	--	--	--	--	--	--	--	--	--	--	--	--	--	--	--	--	--	--	--	--	--	--	--	--	--	--	--
JN11F3	WT-FV-Sal		--	--	0.842105	0.899522	0.909091	0.904306	0.91866	0.937799	0.966507	1		--	--	--	--	--	--	--	--	--	--	--	--	--	--	--	--	--	--	--	--	--	--	--	--	--	--	--	--	--	--	--	--	--	--	--	--
JN12F5	FV-EF1α		--	--	0.945813	0.985222	1	0.975369	0.955665	0.906404	0.857143	0.793103	0.615764	--	--	--	--	--	--	--	--	--	--	--	--	--	--	--	--	--	--	--	--	--	--	--	--	--	--	--	--	--	--	--	--	--	--	--	--
JN12M2	WT-FV-EF1α		--	--	0.774411	0.804714	0.824916	0.855219	0.872054	0.895623	0.909091	0.946128	0.956229	1	--	--	--	--	--	--	--	--	--	--	--	--	--	--	--	--	--	--	--	--	--	--	--	--	--	--	--	--	--	--	--	--	--	--	--
JN12M3	FV-EF1α		--	--	0.963636	0.963636	1	0.945455	0.927273	0.968182	0.9	0.890909	0.845455	0.772727	--	--	--	--	--	--	--	--	--	--	--	--	--	--	--	--	--	--	--	--	--	--	--	--	--	--	--	--	--	--	--	--	--	--	--
JN23F2	WT-ICV-Sal		--	--	0.992701	1	0.919708	--	--	--	--	--		--	--	--	--	--	--	--	--	--	--	--	--	--	--	--	--	--	--	--	--	--	--	--	--	--	--	--	--	--	--	--	--	--	--	--	--
JN17F3	FV-546		--	--	1	1	0.994253	0.965517	0.931034	0.862069	0.810345	0.804598	0.770115	0.626437	--	--	--	--	--	--	--	--	--	--	--	--	--	--	--	--	--	--	--	--	--	--	--	--	--	--	--	--	--	--	--	--	--	--	--
JN19F5	FV-EF1α		--	--	0.917127	1	0.98895	0.994475	0.994475	0.972376	0.922652	0.939227	0.922652	0.767956	0.734807	--	--	--	--	--	--	--	--	--	--	--	--	--	--	--	--	--	--	--	--	--	--	--	--	--	--	--	--	--	--	--	--	--	--
JN20F6	FV-Sal		--	--	1	0.965116	0.848837	0.866279	0.761628	0.651163	--	--		--	--	--	--	--	--	--	--	--	--	--	--	--	--	--	--	--	--	--	--	--	--	--	--	--	--	--	--	--	--	--	--	--	--	--	--
JN20F1	WT-FV-Sal		--	--	0.696429	0.7	0.710714	0.703571	0.725	0.739286	0.757143	0.742857	0.789286	0.792857	0.803571	0.810714	0.828571	0.867857	0.867857	0.878571	0.896429	0.896429	0.896429	0.914286	0.932143	0.946429	0.928571	0.953571	0.939286	0.942857	0.957143	0.985714	1	--	--	--	--	--	--	--	--	--	--	--	--	--	--	--	--
JN17M2	FV-546		--	--	1	0.986784	0.973568	0.955947	0.920705	0.907489	0.876652	0.810573	0.713656	0.678414	0.647577	--	--	--	--	--	--	--	--	--	--	--	--	--	--	--	--	--	--	--	--	--	--	--	--	--	--	--	--	--	--	--	--	--	--
JN23M3	WT-ICV-Sal		--	--	0.666667	0.699029	0.711974	0.724919	0.747573	0.786408	0.783172	0.79288	0.799353	0.81877	0.834951	0.864078	0.893204	0.89644	0.89644	0.880259	0.877023	0.919094	0.919094	0.925566	0.915858	0.932039	0.957929	0.97411	1	0.996764	0.993528	0.980583	0.987055	0.977346	--	--	--	--	--	--	--	--	--	--	--	--	--	--	--
JN23M1	ICV-Sal		--	--	0.949309	1	0.963134	0.949309	0.815668	--	--	--		--	--	--	--	--	--	--	--	--	--	--	--	--	--	--	--	--	--	--	--	--	--	--	--	--	--	--	--	--	--	--	--	--	--	--	--
JN19M6	WT-FV-EF1α		--	--	0.615836	0.659824	0.662757	0.668622	0.703812	0.72434	0.709677	0.762463	0.785924	0.806452	0.829912	0.835777	0.832845	0.86217	0.865103	0.888563	0.923754	0.932551	0.920821	0.917889	0.920821	0.920821	0.935484	0.947214	0.941349	0.953079	0.967742	0.967742	0.994135	1	0.967742	0.991202	--	--	--	--	--	--	--	--	--	--	--	--	--
JN26F1	EF1α		--	--	0.965318	1	0.971098	0.947977	0.872832	0.786127	0.606936	--	--	--	--	--	--	--	--	--	--	--	--	--	--	--	--	--	--	--	--	--	--	--	--	--	--	--	--	--	--	--	--	--	--	--	--	--	--
JN26F2	WT		--	--	0.924779	0.924779	0.942478	0.946903	0.951327	0.995575	1	--	--	--	--	--	--	--	--	--	--	--	--	--	--	--	--	--	--	--	--	--	--	--	--	--	--	--	--	--	--	--	--	--	--	--	--	--	--
JN25M3	EF1α		--	--	0.974874	1	0.98995	0.889447	0.733668	--	--	--	--	--	--	--	--	--	--	--	--	--	--	--	--	--	--	--	--	--	--	--	--	--	--	--	--	--	--	--	--	--	--	--	--	--	--	--	--
JN27M2	WT		--	--	0.891566	0.891566	0.935743	0.963855	1	--	--	--	--	--	--	--	--	--	--	--	--	--	--	--	--	--	--	--	--	--	--	--	--	--	--	--	--	--	--	--	--	--	--	--	--	--	--	--	--
JN27M4	546		--	--	0.948276	0.95977	1	0.913793	0.821839	--	--	--	--	--	--	--	--	--	--	--	--	--	--	--	--	--	--	--	--	--	--	--	--	--	--	--	--	--	--	--	--	--	--	--	--	--	--	--	--
JN31M2	EF1α		0.903553	--	0.898477	0.979695	1	0.928934	0.86802	0.781726	0.675127	--	--	--	--	--	--	--	--	--	--	--	--	--	--	--	--	--	--	--	--	--	--	--	--	--	--	--	--	--	--	--	--	--	--	--	--	--	--
JN31M3	546		0.880829	--	0.891192	1	1	0.937824	0.865285	0.865285	0.746114	--	--	--	--	--	--	--	--	--	--	--	--	--	--	--	--	--	--	--	--	--	--	--	--	--	--	--	--	--	--	--	--	--	--	--	--	--	--
JN33M1	WT		--	--	0.773333	0.853333	0.942222	0.951111	0.968889	0.991111	1	--	--	--	--	--	--	--	--	--	--	--	--	--	--	--	--	--	--	--	--	--	--	--	--	--	--	--	--	--	--	--	--	--	--	--	--	--	--
JN35M1	FV-EF1α		--	0.79927	0.729927	0.788321	0.810219	0.810219	0.824818	0.879562	0.916058	0.934307	0.956204	1	0.959854	0.974453	0.952555	0.974453	0.948905	0.941606	0.90146	0.894161	0.894161	0.854015	0.813869	0.817518	0.777372	0.726277	0.678832	--	--	--	--	--	--	--	--	--	--	--	--	--	--	--	--	--	--	--	--
JN35M2	WT-FV-EF1α		--	0.531429	0.671429	0.717143	0.737143	0.745714	0.757143	0.805714	0.808571	0.842857	0.857143	0.885714	0.885714	0.902857	0.894286	0.945714	0.948571	0.962857	0.962857	0.974286	0.974286	0.968571	0.96	0.951429	0.968571	0.982857	1	--	--	--	--	--	--	--	--	--	--	--	--	--	--	--	--	--	--	--	--
JN42M1	FV-Sal		--	--	1	0.994872	0.887179	0.789744	--	--	--	--		--	--	--	--	--	--	--	--	--	--	--	--	--	--	--	--	--	--	--	--	--	--	--	--	--	--	--	--	--	--	--	--	--	--	--	--
JN55M3	FV-EF1α		--	0.891667	0.9375	0.991667	0.9875	0.983333	1	0.991667	0.9875	0.975	0.925	0.841667	0.7	--	--	--	--	--	--	--	--	--	--	--	--	--	--	--	--	--	--	--	--	--	--	--	--	--	--	--	--	--	--	--	--	--	--
JN56F1	WT-FV-Sal		--	0.931034	0.926108	0.945813	0.945813	0.985222	0.975369	1	--	--	--	--	--	--	--	--	--	--	--	--	--	--	--	--	--	--	--	--	--	--	--	--	--	--	--	--	--	--	--	--	--	--	--	--	--	--	--
JN56F2	FV-Sal		--	0.969231	0.94359	1	0.979487	0.887179	0.830769	0.717949	--	--	--	--	--	--	--	--	--	--	--	--	--	--	--	--	--	--	--	--	--	--	--	--	--	--	--	--	--	--	--	--	--	--	--	--	--	--	--
JN55M1	FV-EF1α		--	0.803279	0.856557	0.901639	0.918033	0.938525	0.934426	0.97541	0.959016	0.967213	0.95082	0.963115	0.987705	1	0.971311	0.934426	0.930328	0.893443	0.860656	0.790984	0.75	0.659836	--	--	--	--	--	--	--	--	--	--	--	--	--	--	--	--	--	--	--	--	--	--	--	--	--
JN57M2	FV-546		--	0.862903	0.927419	1	0.995968	0.939516	0.879032	0.798387	0.653226	--	--	--	--	--	--	--	--	--	--	--	--	--	--	--	--	--	--	--	--	--	--	--	--	--	--	--	--	--	--	--	--	--	--	--	--	--	--
JN58M3	WT-Uninj		--	0.705479	0.739726	0.767123	0.787671	0.804795	0.821918	0.85274	0.873288	0.900685	0.890411	0.890411	0.900685	0.924658	0.907534	0.934932	0.94863	0.969178	0.976027	1	0.969178	0.969178	--	--	--	--	--	--	--	--	--	--	--	--	--	--	--	--	--	--	--	--	--	--	--	--	--
JN63F1	WT-ICV-Sal		--	0.935484	0.940092	0.907834	0.958525	0.97235	1	--	--	--	--	--	--	--	--	--	--	--	--	--	--	--	--	--	--	--	--	--	--	--	--	--	--	--	--	--	--	--	--	--	--	--	--	--	--	--	--
JN63F2	ICV-Sal		--	0.925743	0.990099	1	0.915842	0.816832	0.707921	--	--	--	--	--	--	--	--	--	--	--	--	--	--	--	--	--	--	--	--	--	--	--	--	--	--	--	--	--	--	--	--	--	--	--	--	--	--	--	--
JN69M3	FV-546		--	0.869565	0.942029	1	1	0.975845	0.94686	0.932367	0.966184	0.966184	0.975845	0.903382	0.845411	0.714976	--	--	--	--	--	--	--	--	--	--	--	--	--	--	--	--	--	--	--	--	--	--	--	--	--	--	--	--	--	--	--	--	--
JN76M1	WT		--	--	0.841727	0.895683	0.920863	0.971223	0.992806	0.989209	1	--	--	--	--	--	--	--	--	--	--	--	--	--	--	--	--	--	--	--	--	--	--	--	--	--	--	--	--	--	--	--	--	--	--	--	--	--	--
JN76M2	EF1α		--	--	1	0.961373	0.95279	0.901288	0.798283	0.755365	0.699571	--	--	--	--	--	--	--	--	--	--	--	--	--	--	--	--	--	--	--	--	--	--	--	--	--	--	--	--	--	--	--	--	--	--	--	--	--	--
JN84F2	WT-ICV-Sal		--	--	0.728873	0.764085	0.760563	0.767606	0.809859	0.809859	0.866197	0.883803	0.890845	0.919014	0.957746	1	--	--	--	--	--	--	--	--	--	--	--	--	--	--	--	--	--	--	--	--	--	--	--	--	--	--	--	--	--	--	--	--	--
JN85F4	ICV-EF1α (1e10)		--	--	0.907767	0.951456	0.961165	0.995146	1	0.985437	0.970874	0.941748	0.966019	0.92233	0.893204	0.762136	--	--	--	--	--	--	--	--	--	--	--	--	--	--	--	--	--	--	--	--	--	--	--	--	--	--	--	--	--	--	--	--	--
JN89M1	EF1α		--	0.752809	0.938202	1	0.955056	0.865169	0.792135	0.752809	0.741573	0.769663	0.764045	0.707865	--	--	--	--	--	--	--	--	--	--	--	--	--	--	--	--	--	--	--	--	--	--	--	--	--	--	--	--	--	--	--	--	--	--	--
JN89M3	WT		--	0.741697	0.811808	0.859779	0.881919	0.915129	0.940959	0.944649	0.937269	0.98155	0.98893	1	--	--	--	--	--	--	--	--	--	--	--	--	--	--	--	--	--	--	--	--	--	--	--	--	--	--	--	--	--	--	--	--	--	--	--
JN92M5	546		--	0.787565	0.943005	0.989637	1	0.958549	0.880829	0.792746	0.756477	0.746114	--	--	--	--	--	--	--	--	--	--	--	--	--	--	--	--	--	--	--	--	--	--	--	--	--	--	--	--	--	--	--	--	--	--	--	--	--
JN90M3	WT		--	0.720307	0.812261	0.854406	0.881226	0.900383	0.91954	0.961686	0.97318	0.980843	1	--	--	--	--	--	--	--	--	--	--	--	--	--	--	--	--	--	--	--	--	--	--	--	--	--	--	--	--	--	--	--	--	--	--	--	--
JN90M5	546		--	0.748571	0.942857	1	0.994286	0.988571	0.942857	0.868571	0.794286	0.731429	0.697143	--	--	--	--	--	--	--	--	--	--	--	--	--	--	--	--	--	--	--	--	--	--	--	--	--	--	--	--	--	--	--	--	--	--	--	--
JN93M1	EF1α		--	--	0.948837	--	1	0.832558	0.753488	0.823256	0.790698	0.725581	0.706977	--	--	--	--	--	--	--	--	--	--	--	--	--	--	--	--	--	--	--	--	--	--	--	--	--	--	--	--	--	--	--	--	--	--	--	--
JN94M2	WT		--	--	0.829545	--	0.92803	0.94697	0.943182	0.962121	0.996212	1	--	--	--	--	--	--	--	--	--	--	--	--	--	--	--	--	--	--	--	--	--	--	--	--	--	--	--	--	--	--	--	--	--	--	--	--	--
JN98F2	ICV-Sal		--	0.978142	1	0.994536	0.945355	0.918033	0.710383	0.655738	--	--	--	--	--	--	--	--	--	--	--	--	--	--	--	--	--	--	--	--	--	--	--	--	--	--	--	--	--	--	--	--	--	--	--	--	--	--	--
JN97F3	WT-ICV-Sal		--	0.884444	0.888889	0.942222	0.902222	0.915556	0.933333	1	--	--	--	--	--	--	--	--	--	--	--	--	--	--	--	--	--	--	--	--	--	--	--	--	--	--	--	--	--	--	--	--	--	--	--	--	--	--	--
JN99F4	ICV-Sal		--	0.945455	0.975758	1	0.939394	0.933333	0.739394	--	--	--	--	--	--	--	--	--	--	--	--	--	--	--	--	--	--	--	--	--	--	--	--	--	--	--	--	--	--	--	--	--	--	--	--	--	--	--	--
JN101F5	ICV-Sal		--	0.860606	0.945455	1	0.945455	0.872727	0.769697	0.684848	--	--	--	--	--	--	--	--	--	--	--	--	--	--	--	--	--	--	--	--	--	--	--	--	--	--	--	--	--	--	--	--	--	--	--	--	--	--	--
JN100M1	FV-546		--	0.854626	1	0.942731	0.933921	0.955947	0.92511	0.814978	0.748899	0.753304	0.713656	--	--	--	--	--	--	--	--	--	--	--	--	--	--	--	--	--	--	--	--	--	--	--	--	--	--	--	--	--	--	--	--	--	--	--	--
JN99M2	ICV-Sal		--	0.818182	1	0.91866	0.784689	0.712919	0.655502	--	--	--	--	--	--	--	--	--	--	--	--	--	--	--	--	--	--	--	--	--	--	--	--	--	--	--	--	--	--	--	--	--	--	--	--	--	--	--	--
JN98M5	WT-ICV-Sal		--	0.730496	0.833333	0.858156	0.893617	0.904255	0.900709	0.957447	0.971631	0.989362	1	--	--	--	--	--	--	--	--	--	--	--	--	--	--	--	--	--	--	--	--	--	--	--	--	--	--	--	--	--	--	--	--	--	--	--	--
JN111M6	WT-Uninj		--	--	0.759259	0.785185	0.822222	0.822222	0.844444	0.855556	0.874074	0.888889	0.907407	0.92963	0.940741	0.948148	0.944444	0.955556	0.962963	0.959259	0.903704	0.944444	0.97037	1	--	--	--	--	--	--	--	--	--	--	--	--	--	--	--	--	--	--	--	--	--	--	--	--	--
JN102M2	ICV-546 (1e10)		--	--	0.9	0.92381	0.942857	0.966667	0.990476	1	0.971429	1	0.985714	0.961905	0.847619	0.771429	0.728571	--	--	--	--	--	--	--	--	--	--	--	--	--	--	--	--	--	--	--	--	--	--	--	--	--	--	--	--	--	--	--	--
JN103M3	FV-546		--	--	0.958962	1	0.990566	0.981132	0.915094	0.806604	0.811321	0.764151	0.688679	--	--	--	--	--	--	--	--	--	--	--	--	--	--	--	--	--	--	--	--	--	--	--	--	--	--	--	--	--	--	--	--	--	--	--	--
JN102M4	ICV-546 (1e10)		--	--	0.952381	0.97619	1	0.980952	0.990476	0.928571	0.914286	0.952381	0.785714	0.780952	0.671429	--	--	--	--	--	--	--	--	--	--	--	--	--	--	--	--	--	--	--	--	--	--	--	--	--	--	--	--	--	--	--	--	--	--
JN102M5	ICV-546 (1e10)		--	--	0.830189	0.872642	0.95283	0.95283	0.990566	0.957547	0.95283	0.990566	0.976415	0.995283	0.938679	1	0.995283	0.985849	0.933962	0.929245	0.877358	0.825472	0.764151	0.617925	--	--	--	--	--	--	--	--	--	--	--	--	--	--	--	--	--	--	--	--	--	--	--	--	--
JN108F1	ICV-EF1α (1e10)		--	--	0.928962	0.907104	0.939891	0.939891	0.994536	0.994536	1	0.983607	0.961749	0.918033	0.84153	0.803279	0.644809	--	--	--	--	--	--	--	--	--	--	--	--	--	--	--	--	--	--	--	--	--	--	--	--	--	--	--	--	--	--	--	--
JN103F3	FV-546		--	--	0.87931	0.862069	0.908046	0.913793	0.977011	1	0.994253	0.977011	0.965517	0.948276	0.95977	0.908046	0.827586	--	--	--	--	--	--	--	--	--	--	--	--	--	--	--	--	--	--	--	--	--	--	--	--	--	--	--	--	--	--	--	--
JN108F4	ICV-EF1α (1e10)		--	--	0.853333	0.88	0.928889	0.937778	0.977778	0.986667	0.955556	1	0.982222	0.946667	0.871111	0.84	0.773333	--	--	--	--	--	--	--	--	--	--	--	--	--	--	--	--	--	--	--	--	--	--	--	--	--	--	--	--	--	--	--	--
JN115F2	WT-FV-Sal		--	--	0.609907	0.613003	0.625387	0.625387	0.662539	0.671827	0.684211	0.693498	0.702786	0.733746	0.752322	0.743034	0.755418	0.758514	0.798762	0.786378	0.804954	0.835913	0.854489	0.879257	0.869969	0.873065	0.894737	0.891641	0.913313	0.900929	0.925697	0.907121	0.928793	0.944272	0.959752	0.922601	0.956656	0.990712	0.956656	0.959752	0.972136	0.93808	0.965944	0.950464	0.990712	0.981424	0.975232	1	0.990712
JN115F3	FV-Sal		--	--	1	0.951807	0.903614	0.801205	0.668675	--	--	--	--	--	--	--	--	--	--	--	--	--	--	--	--	--	--	--	--	--	--	--	--	--	--	--	--	--	--	--	--	--	--	--	--	--	--	--	--
JN108F6	WT-ICV-EF1α		--	--	0.556522	0.568116	0.57971	0.576812	0.594203	0.62029	0.649275	0.663768	0.672464	0.692754	0.689855	0.707246	0.715942	0.742029	0.744928	0.75942	0.75942	0.762319	0.8	0.811594	0.837681	0.828986	0.823188	0.814493	0.837681	0.828986	0.855072	0.846377	0.857971	0.866667	0.889855	0.901449	0.915942	0.918841	0.921739	0.93913	0.956522	0.953623	0.97971	0.971014	0.97971	0.994203	0.991304	0.985507	1
JN115M2	FV-Sal		--	0.875	0.90625	1	0.892857	0.745536	0.674107	--	--	--	--	--	--	--	--	--	--	--	--	--	--	--	--	--	--	--	--	--	--	--	--	--	--	--	--	--	--	--	--	--	--	--	--	--	--	--	--
JN115M4	FV-Sal		--	0.983425	1	0.994475	0.872928	0.856354	0.723757	--	--	--	--	--	--	--	--	--	--	--	--	--	--	--	--	--	--	--	--	--	--	--	--	--	--	--	--	--	--	--	--	--	--	--	--	--	--	--	--
JN122M2	WT-ICV-Sal		--	0.80315	0.889764	0.917323	0.952756	0.976378	1	--	--	--	--	--	--	--	--	--	--	--	--	--	--	--	--	--	--	--	--	--	--	--	--	--	--	--	--	--	--	--	--	--	--	--	--	--	--	--	--
JN122M3	ICV-Sal		--	0.852217	0.990148	1	0.901478	0.783251	0.694581	--	--	--	--	--	--	--	--	--	--	--	--	--	--	--	--	--	--	--	--	--	--	--	--	--	--	--	--	--	--	--	--	--	--	--	--	--	--	--	--
JN127F1	ICV-EF1α (1e10)		--	0.87027	0.935135	0.918919	0.951351	0.967568	1	0.972973	0.989189	0.956757	0.92973	0.897297	0.87027	0.816216	0.718919	--	--	--	--	--	--	--	--	--	--	--	--	--	--	--	--	--	--	--	--	--	--	--	--	--	--	--	--	--	--	--	--
JN127F2	ICV-EF1α (1e10)		--	0.873096	0.898477	0.913706	0.959391	0.994924	1	0.949239	0.903553	0.84264	0.781726	0.715736	--	--	--	--	--	--	--	--	--	--	--	--	--	--	--	--	--	--	--	--	--	--	--	--	--	--	--	--	--	--	--	--	--	--	--
JN121F3	FV-546		--	0.82	0.93	0.9	0.96	0.985	0.995	0.99	1	0.995	0.925	0.865	0.8	--	--	--	--	--	--	--	--	--	--	--	--	--	--	--	--	--	--	--	--	--	--	--	--	--	--	--	--	--	--	--	--	--	--
JN122F4	ICV-Sal		--	0.922222	1	0.972222	0.966667	0.838889	0.766667	0.722222	--	--	--	--	--	--	--	--	--	--	--	--	--	--	--	--	--	--	--	--	--	--	--	--	--	--	--	--	--	--	--	--	--	--	--	--	--	--	--
JN125F5	WT-ICV-EF1α		--	0.717073	0.741463	0.780488	0.814634	0.853659	0.882927	0.887805	0.873171	0.936585	0.921951	0.941463	0.946341	0.965854	1	--	--	--	--	--	--	--	--	--	--	--	--	--	--	--	--	--	--	--	--	--	--	--	--	--	--	--	--	--	--	--	--
JN130m2	ICV-EF1α (1e10)		--	0.823256	0.934884	0.990698	1	0.986047	0.953488	0.944186	0.855814	0.883721	0.888372	0.84186	0.786047	0.706977	--	--	--	--	--	--	--	--	--	--	--	--	--	--	--	--	--	--	--	--	--	--	--	--	--	--	--	--	--	--	--	--	--
JN128m3	ICV-546 (1e10)		--	0.804348	0.86087	0.952174	0.965217	0.969565	0.978261	0.991304	1	0.991304	0.96087	0.873913	0.726087	--	--	--	--	--	--	--	--	--	--	--	--	--	--	--	--	--	--	--	--	--	--	--	--	--	--	--	--	--	--	--	--	--	--
JN131m4	WT-ICV-546		--	0.685121	0.743945	0.806228	0.823529	0.851211	0.861592	0.903114	0.927336	0.955017	0.982699	0.989619	0.982699	1	--	--	--	--	--	--	--	--	--	--	--	--	--	--	--	--	--	--	--	--	--	--	--	--	--	--	--	--	--	--	--	--	--
JN140F2	WT-ICV-EF1α		--	0.739316	0.794872	0.803419	0.82906	0.858974	0.846154	0.884615	0.888889	0.92735	0.905983	0.940171	0.965812	1	--	--	--	--	--	--	--	--	--	--	--	--	--	--	--	--	--	--	--	--	--	--	--	--	--	--	--	--	--	--	--	--	--
JN140F3	ICV-EF1α (1e10)		--	0.837209	0.924419	0.94186	0.988372	0.994186	1	0.97093	0.936047	0.965116	0.912791	0.813953	0.732558	--	--	--	--	--	--	--	--	--	--	--	--	--	--	--	--	--	--	--	--	--	--	--	--	--	--	--	--	--	--	--	--	--	--
JN144F4	ICV-EF1α (1e10)		--	0.829412	0.911765	0.929412	1	0.982353	0.947059	0.941176	0.958824	0.970588	0.905882	--	0.629412	--	--	--	--	--	--	--	--	--	--	--	--	--	--	--	--	--	--	--	--	--	--	--	--	--	--	--	--	--	--	--	--	--	--
JN144F6	ICV-EF1α (1e10)		--	0.8	0.905882	0.929412	0.958824	1	0.988235	0.988235	0.970588	0.911765	0.852941	--	0.758824	0.705882	--	--	--	--	--	--	--	--	--	--	--	--	--	--	--	--	--	--	--	--	--	--	--	--	--	--	--	--	--	--	--	--	--
JN144M2	WT-ICV-EF1α		--	0.70632	0.750929	0.806691	0.847584	0.862454	0.869888	0.892193	0.910781	0.933086	0.929368	0.959108	0.988848	0.996283	1	0.992565	--	--	--	--	--	--	--	--	--	--	--	--	--	--	--	--	--	--	--	--	--	--	--	--	--	--	--	--	--	--	--
JN144M3	ICV-EF1α (1e10)		--	0.666667	0.838889	0.933333	0.972222	0.977778	0.988889	1	0.988889	1	0.977778	0.922222	0.9	0.816667	0.783333	0.733333	--	--	--	--	--	--	--	--	--	--	--	--	--	--	--	--	--	--	--	--	--	--	--	--	--	--	--	--	--	--	--
JN144M4	ICV-EF1α (1e10)		--	0.699482	0.834197	0.92228	1	0.994819	0.994819	0.984456	1	0.979275	0.974093	0.92228	0.880829	0.865285	0.813472	0.740933	--	--	--	--	--	--	--	--	--	--	--	--	--	--	--	--	--	--	--	--	--	--	--	--	--	--	--	--	--	--	--
JN153M1	WT-ICV-546		--	0.707006	0.751592	0.786624	0.789809	0.808917	0.821656	0.824841	0.850318	0.878981	0.894904	0.888535	0.888535	0.901274	0.929936	0.961783	0.984076	0.996815	1	--	--	--	--	--	--	--	--	--	--	--	--	--	--	--	--	--	--	--	--	--	--	--	--	--	--	--	--
JN153M2	ICV-546 (1e10)		--	0.829493	0.884793	0.940092	0.9447	0.949309	1	0.986175	0.97235	0.976959	0.958525	0.935484	0.907834	0.912442	0.894009	0.857143	0.834101	0.746544	0.705069	--	--	--	--	--	--	--	--	--	--	--	--	--	--	--	--	--	--	--	--	--	--	--	--	--	--	--	--
JN154F1	ICV-546 (1e10)		--	0.853403	0.91623	1	0.963351	0.958115	0.931937	0.905759	0.890052	0.900524	0.82199	0.680628	--	--	--	--	--	--	--	--	--	--	--	--	--	--	--	--	--	--	--	--	--	--	--	--	--	--	--	--	--	--	--	--	--	--	--
JN153F2	WT-ICV-546		--	0.762646	0.782101	0.844358	0.848249	0.824903	0.832685	0.867704	0.879377	0.914397	0.922179	1	0.976654	--	--	--	--	--	--	--	--	--	--	--	--	--	--	--	--	--	--	--	--	--	--	--	--	--	--	--	--	--	--	--	--	--	--
JN153F5	ICV-546 (1e10)		--	0.906736	0.937824	1	0.974093	0.937824	0.943005	0.901554	0.860104	0.880829	0.829016	0.782383	0.694301	--	--	--	--	--	--	--	--	--	--	--	--	--	--	--	--	--	--	--	--	--	--	--	--	--	--	--	--	--	--	--	--	--	--
JN163M1	FV-EF1α		--	0.769565	0.921739	0.995652	0.982609	1	0.956522	0.96087	0.947826	--	0.8	0.691304	--	--	--	--	--	--	--	--	--	--	--	--	--	--	--	--	--	--	--	--	--	--	--	--	--	--	--	--	--	--	--	--	--	--	--
JN160M2	FV-EF1α		--	0.801802	1	0.995495	0.968468	0.968468	0.900901	0.878378	0.81982	0.792793	0.707207	--	--	--	--	--	--	--	--	--	--	--	--	--	--	--	--	--	--	--	--	--	--	--	--	--	--	--	--	--	--	--	--	--	--	--	--
JN160M3	FV-EF1α		--	0.768519	0.916667	0.986111	1	0.953704	0.912037	0.888889	0.833333	0.782407	0.796296	--	--	--	--	--	--	--	--	--	--	--	--	--	--	--	--	--	--	--	--	--	--	--	--	--	--	--	--	--	--	--	--	--	--	--	--
JN159F1	WT-FV-EF1α		--	0.780269	0.816143	0.825112	0.825112	0.843049	0.874439	0.919283	0.887892	0.896861	0.910314	0.955157	0.995516	1	--	--	--	--	--	--	--	--	--	--	--	--	--	--	--	--	--	--	--	--	--	--	--	--	--	--	--	--	--	--	--	--	--
JN160F5	FV-EF1α		--	0.784211	0.894737	0.9	0.942105	0.968421	1	0.973684	0.931579	0.910526	0.894737	0.815789	0.747368	0.7	--	--	--	--	--	--	--	--	--	--	--	--	--	--	--	--	--	--	--	--	--	--	--	--	--	--	--	--	--	--	--	--	--
JN161M1	ICV-546 (1e10)		--	0.741627	0.904306	0.937799	1	1	0.990431	0.980861	0.971292	0.913876	0.942584	0.904306	0.827751	0.770335	--	--	--	--	--	--	--	--	--	--	--	--	--	--	--	--	--	--	--	--	--	--	--	--	--	--	--	--	--	--	--	--	--
JN161M3	ICV-546 (1e10)		--	0.783654	0.923077	0.966346	0.932692	0.956731	1	0.980769	0.995192	0.903846	0.932692	0.8125	0.754808	0.653846	--	--	--	--	--	--	--	--	--	--	--	--	--	--	--	--	--	--	--	--	--	--	--	--	--	--	--	--	--	--	--	--	--
JN161M4	ICV-546 (1e10)		--	0.764706	0.886878	0.954751	0.963801	0.932127	0.9819	0.986425	1	0.859729	0.79638	0.692308	--	--	--	--	--	--	--	--	--	--	--	--	--	--	--	--	--	--	--	--	--	--	--	--	--	--	--	--	--	--	--	--	--	--	--
JN161M5	ICV-546 (1e10)		--	0.716981	0.872642	0.95283	1	0.957547	0.933962	0.938679	0.90566	0.849057	0.891509	0.858491	0.834906	0.811321	0.707547	--	--	--	--	--	--	--	--	--	--	--	--	--	--	--	--	--	--	--	--	--	--	--	--	--	--	--	--	--	--	--	--
JN165F3	FV-EF1α		--	0.831325	0.927711	0.921687	1	0.993976	0.987952	0.921687	0.951807	0.945783	0.915663	0.879518	0.849398	0.746988	--	--	--	--	--	--	--	--	--	--	--	--	--	--	--	--	--	--	--	--	--	--	--	--	--	--	--	--	--	--	--	--	--
JN165F6	WT-FV-EF1α		--	0.619718	0.70892	0.746479	0.807512	0.84507	0.882629	0.896714	0.910798	0.802817	0.920188	0.948357	0.99061	1	--	--	--	--	--	--	--	--	--	--	--	--	--	--	--	--	--	--	--	--	--	--	--	--	--	--	--	--	--	--	--	--	--
JN168F2	WT-FV-EF1α		--	0.748858	0.744292	0.803653	0.812785	0.83105	0.840183	0.853881	0.894977	0.926941	0.917808	0.981735	0.968037	1	0.995434	--	--	--	--	--	--	--	--	--	--	--	--	--	--	--	--	--	--	--	--	--	--	--	--	--	--	--	--	--	--	--	--
JN168F4	FV-EF1α		--	0.855615	0.887701	0.962567	0.973262	1	0.989305	0.989305	1	0.983957	0.951872	0.86631	0.764706	--	--	--	--	--	--	--	--	--	--	--	--	--	--	--	--	--	--	--	--	--	--	--	--	--	--	--	--	--	--	--	--	--	--
[truncated: 8 more columns]

## Sheet: Balance Beam Slips - B
NPC Balance Beam Slips
Mouse ID	Group	6 week	8 week	9 week	10 week	12 week	14 week	16 week	18 week	20 week	22 week	24 week	26 week	28 week	30 week	32 week	34 week	36 week	38 week	40 week	42 week	44 week	46 week	48 week	50 week	52 week	54 week	56 week	58 week	60 week	62 week
J56f3	WT	0	1	3	5	0	1
J56f4	546	3	50	72	68	86	X
J58f2	WT	0	1	0	2	1	1
J58f3	EF1α	6	55	66	70	72	X
J58f4	546	8	61	57	67	76	X
J59m3	WT	7	1	1	6	0	1
J59m4	546	7	42	62	68	52	X
J60f3	WT	2	0	0	3
J61m2	WT	2	0	1	0	3
J61m4	EF1α	7	49	52	X	X
J61f1	WT	0	0	3	1	0
J61f2	546	3	46	60	64	75
J61f4	EF1α	5	62	67	72	74
JN1f3	EF1α	4	56		58
JN1f4	546	24	70		56
JN1f6	546	6	54		48
JN3f2	WT	2	3		2
JN2f2	EF1α	0	64		66
JN2f4	WT	0	0		0
JN2f5	EF1α	5	53		61
JN5f1	546	3		49		49	X
JN6f2	WT	2		0		1	1
JN6f4	EF1α	10		61		X
JN8m1	EF1α	14		X	X
JN8m3	546	20		56	56	X	X
JN11M1	WT-FV-Sal	4	44	6	1
JN11M2	FV-Sal	16	X	X	X
JN11F1	FV-Sal	8	X	85	X
JN11F3	WT-FV-Sal	0	1	2	0		2
JN12F5	FV-EF1α	1	6	47	68		X
JN12M2	WT-FV-EF1α	0	3	0	0		1
JN12M3	FV-EF1α	0	18	24	52		80
JN23F2	WT-ICV-Sal		0
JN17F3	FV-546		46	56	60	70	66
JN19F5	FV-EF1α		16	51	56	68	68	X
JN20F6	FV-Sal		56	X	X
JN20F1	WT-FV-Sal		3	0	1	0	2	1	13	2	2	0	1	1	3	0	1
JN17M2	FV-546		46	74	60	79	82
JN23M3	WT-ICV-Sal		1	1	0	2	1	2	6	2	1	3	2	0	0	0	1
JN23M1	ICV-Sal		52	X	X
JN19M6	WT-FV-EF1α		1	1	0		6	6	6	6	0	3	6	3	5	1	1
JN26F1	EF1α	21	64			x
JN26F2	WT	6	0			0
JN25M3	EF1α	12	60
JN27M2	WT	1	0
JN27M4	546	3	57
JN31M2	EF1α	51			X
JN31M3	546	59			X	X
JN33M1	WT	0			2	1
JN35M1	FV-EF1α	4		3	3	7	13	15	41	39	X	32	14	X
JN35M2	WT-FV-EF1α	2		0	3	1	2	0	1	0	0	1	1	1
JN42M1	FV-Sal	9	9	X
JN55M3	FV-EF1α		10	10	19	50	64	X
JN56F1	WT-FV-Sal		3	0	0
JN56F2	FV-Sal		58	X	X
JN55M1	FV-EF1α		2	10	7	26	24	62	18	22	11	X
JN57M2	FV-546		61	59	80	X
JN58M3	WT-Uninj		0	0	1	0	0	0	0	2	0	0
JN63F1	WT-ICV-Sal	2	3	0	1
JN63F2	ICV-Sal	6	X	X	X
JN69M3	FV-546	4	10	33	22	72	43	X
JN76M1	WT	4	2	3	5	1
JN76M2	EF1α	18	61	X	X	X
JN84F2	WT-ICV-Sal	1	0	0	0	0	1	0
JN85F4	ICV-EF1α (1e10)	2	6	25	45	X	64	X
JN89M1	EF1α	11	42	X	X	X	X
JN89M3	WT	0	3	1	0	0	0
JN92M5	546	6	41	X	X	X
JN90M3	WT	0	2	1	5	0	0
JN90M5	546	7	61	65	82	74	X
JN93M1	EF1α	16	74	58	59	X
JN94M2	WT	1	0	1	1	0
JN98F2	ICV-Sal	11	X	X	X
JN97F3	WT-ICV-Sal	1	4	7	3
JN99F4	ICV-Sal	3	X	X	X
JN101F5	ICV-Sal	4	58	72	X
JN100M1	FV-546	5	55	51	59	X	X
JN99M2	ICV-Sal	11	58	X	X
JN98M5	WT-ICV-Sal	1	1	0	0	0	0
JN111M6	WT-Uninj	1	3	0	0	1	0	0	0	1	1	0
JN102M2	ICV-546 (1e10)	0	3	5	9	15	14	4	X
JN103M3	FV-546	8	50	60	58	92	X
JN102M4	ICV-546 (1e10)	1	4	6	10	19	X	X
JN102M5	ICV-546 (1e10)	1	0	1	1	2	1	3	19	15	14	8
JN108F1	ICV-EF1α (1e10)	6	22	42	47	90	48	42	X
JN103F3	FV-546	X	X	X	X	X	X	X	X	X	X	X	X	X	X	X	X	X	X	X
JN108F4	ICV-EF1α (1e10)	2	11	2	13	23	19	18	X
JN115F2	WT-FV-Sal	0	1	1	0	1	0	0	0	0	0		1	0	0	1	1	2	3	2	2	2	6	3	2	2	3
JN115F3	FV-Sal	12	69	X	X
JN108F6	WT-ICV-EF1α	1	2	1	0	2	4	2	2	7	1		1	2	3	2	1	2	5	3	4	6	1	2	3	4	5
JN115M2	FV-Sal	5	55	X
JN115M4	FV-Sal	8	63	X	X
JN122M2	WT-ICV-Sal	3	0	1	4
JN122M3	ICV-Sal	2	59	78	X
JN127F1	ICV-EF1α (1e10)	4	8	22	70	87	75	18	X
JN127F2	ICV-EF1α (1e10)	4	22	34	77	87	33
JN121F3	FV-546	13	9	13	67	90	79	X
JN122F4	ICV-Sal	14	55	61	X
JN125F5	WT-ICV-EF1α	0	0	1	0	0	0	2	1
JN130m2	ICV-EF1α (1e10)	3	24	28	54	53	26	15
JN128m3	ICV-546 (1e10)	0	0	1	15	4	3	X
JN131m4	WT-ICV-546	0	0	2	0	0	2	1
JN140F2	WT-ICV-EF1α	1	1	4	0	1	4	0
JN140F3	ICV-EF1α (1e10)	0	8	35	39	47	28	X
JN144F4	ICV-EF1α (1e10)	0	9	11	36	53	39
JN144F6	ICV-EF1α (1e10)	1	6	3	30	56	59	93
JN144M2	WT-ICV-EF1α	1	0	1	0	1	4	0	0
JN144M3	ICV-EF1α (1e10)	1	2	10	9	11	13	1	X
JN144M4	ICV-EF1α (1e10)	0	2	11	2	14	15	37	27
JN153M1	WT-ICV-546	0	3	0	2	0	2		9	0	0
JN153M2	ICV-546 (1e10)	3	4	4	12	11	10		1	X	X
JN154F1	ICV-546 (1e10)	2	5	12	9	47	32
JN153F2	WT-ICV-546	0	0	0	0	3	2
JN153F5	ICV-546 (1e10)	3	9	28	14	58	48
JN163M1	FV-EF1α	15	62	60	63	X
JN160M2	FV-EF1α	8	57	58	57	70
JN160M3	FV-EF1α	3	16	14	35	56
JN159F1	WT-FV-EF1α	0	1	0	0	0	0	0
JN160F5	FV-EF1α	3	5	5	15	61	53	X
JN161M1	ICV-546 (1e10)	3	8	1	18	0	37	15
JN161M3	ICV-546 (1e10)	1	3	8	7	9	12	X
JN161M4	ICV-546 (1e10)	0	6	7	14	9	18
JN161M5	ICV-546 (1e10)	0	5	6	9	8	26	44	26
JN165F3	FV-EF1α	1	1	6	16	62		69
JN165F6	WT-FV-EF1α	0	0	0	0	0		1
JN168F2	WT-FV-EF1α	0	0	0	0	1		2	0
JN168F4	FV-EF1α	8	15	30	55	91		X

## Sheet: Grooming - B
NPC Grooming
Mouse ID	Group	6 week	8 week	9 week	10 week	12 week	14 week	16 week	18 week	20 week	22 week	24 week	26 week	28 week	30 week	32 week	34 week	36 week	38 week	40 week	42 week	44 week	46 week	48 week	50 week	52 week	54 week	56 week	58 week	60 week	62 week
J56f3	WT	0	0	0	0	0	0
J56f4	546	1	1	0	1	1	1
J58f2	WT	1	1	0	0	0	1
J58f3	EF1α	0	1	1	1	2	1
J58f4	546	0	1	0	1	1	1
J59m3	WT	1	1	1	1	1	1
J59m4	546	1	1	1	2	2	1
J60f3	WT	0	0	0	0
J61m2	WT	0	1	1	1	1
J61m4	EF1α	0	1	1	2	2
J61f1	WT	1	0	0	1	0
J61f2	546	1	1	1	1	1
J61f4	EF1α	1	0	0	1	1
JN1f3	EF1α	0	1		1
JN1f4	546	1	1		1
JN1f6	546	0	1		1
JN3f2	WT	1	1		0
JN2f2	EF1α	0	0		1
JN2f4	WT	0	0		0
JN2f5	EF1α	0	0		0
JN5f1	546	1		0		2	2
JN6f2	WT	0		0		0	0
JN6f4	EF1α	1		1		2
JN8m1	EF1α	1		1	1
JN8m3	546	0		1	0	1	2
JN11M1	WT-FV-Sal	2	2	2	3
JN11M2	FV-Sal	1	0	2	2
JN11F1	FV-Sal	0	0	0	1
JN11F3	WT-FV-Sal	0	0	0	1		1
JN12F5	FV-EF1α	0	1	1	1		3
JN12M2	WT-FV-EF1α	1	1	1	1		1
JN12M3	FV-EF1α	0	1	1	1		2
JN23F2	WT-ICV-Sal		2
JN17F3	FV-546		2	2	2	2	2
JN19F5	FV-EF1α		2	2	2	2	2	2
JN20F6	FV-Sal		2	2	2
JN20F1	WT-FV-Sal		0	0	0	0	0	1	0	0	0	0	0	0	0	0	0
JN17M2	FV-546		0	0	1	0	1
JN23M3	WT-ICV-Sal		0	1	0	0	0	1	0	1	1	1	1	1	1	1	1
JN23M1	ICV-Sal		0	1	1
JN19M6	WT-FV-EF1α		0	1	1	1	1	1	1	1	2	1	2	1	2	1	2
JN26F1	EF1α	0	0			2
JN26F2	WT	0	1			0
JN25M3	EF1α	1	1
JN27M2	WT	1	1
JN27M4	546	0	1
JN31M2	EF1α	0			2
JN31M3	546	1			2	2
JN33M1	WT	0			1	0
JN35M1	FV-EF1α	0		1	1	1	1	1	2	2	2	2	3	3
JN35M2	WT-FV-EF1α	0		0	1	1	1	1	2	1	1	2	1	1
JN42M1	FV-Sal	0	0	2
JN55M3	FV-EF1α		1	1	1	1	2	3
JN56F1	WT-FV-Sal		1	0	0
JN56F2	FV-Sal		1	0	0
JN55M1	FV-EF1α		1	0	1	1	1	1	2	2	3	3
JN57M2	FV-546		0	0	1	2
JN58M3	WT-Uninj		0	0	0	0	0	1	0	0	0	0
JN63F1	WT-ICV-Sal	0	1	0	1
JN63F2	ICV-Sal	0	1	1	1
JN69M3	FV-546	0	0	0	1	1	1	1
JN76M1	WT	1	2	1	1	1
JN76M2	EF1α	1	2	1	1	1
JN84F2	WT-ICV-Sal	0	0	1	0	0	0	0
JN85F4	ICV-EF1α (1e10)	0	1	1	1	0	0	1
JN89M1	EF1α	1	1	2	3	2	2
JN89M3	WT	0	0	1	0	1	0
JN92M5	546	0	1	1	1	1
JN90M3	WT	1	1	1	1	0	0
JN90M5	546	1	1	1	1	1	2
JN93M1	EF1α	1	1	1	1	0
JN94M2	WT	1	1	0	0	0
JN98F2	ICV-Sal	0	0	0	0
JN97F3	WT-ICV-Sal	0	0	0	0
JN99F4	ICV-Sal	0	0	0	0
JN101F5	ICV-Sal	0	1	1	0
JN100M1	FV-546	1	0	1	1	1	2
JN99M2	ICV-Sal	0	1	1	1
JN98M5	WT-ICV-Sal	1	0	1	1	1	1
JN111M6	WT-Uninj	0	0	0	0	0	0	0	0	1	1	1
JN102M2	ICV-546 (1e10)	0	0	0	1	1	1	3	3
JN103M3	FV-546	1	0	1	1	1	2
JN102M4	ICV-546 (1e10)	0	0	1	1	1	2	3
JN102M5	ICV-546 (1e10)	0	0	1	0	0	1	2	1	3	2	3
JN108F1	ICV-EF1α (1e10)	0	0	0	0	0	0	2	3
JN103F3	FV-546	X	X	X	X	X	X	X	X
JN108F4	ICV-EF1α (1e10)	0	0	0	0	1	0	1	2
JN115F2	WT-FV-Sal	0	0	0	0	0	0	0	0	0	0		0	0	0	0	1	0	0	0	1	0	0	1	0	1	1		0	1	1
JN115F3	FV-Sal	0	0	0	1
JN108F6	WT-ICV-EF1α	0	0	0	0	0	0	0	0	0	0		0	0	0	0	1	0	0	0	1	0	0	0	0	1	1		1	1	1
JN115M2	FV-Sal	1	0	1
JN115M4	FV-Sal	1	1	0	1
JN122M2	WT-ICV-Sal	1	1	0	0
JN122M3	ICV-Sal	1	1	1	1
JN127F1	ICV-EF1α (1e10)	0	1	1	1	1	1	2	3
JN127F2	ICV-EF1α (1e10)	0	0	1	0	0	1
JN121F3	FV-546	0	0	1	0	1	1	1
JN122F4	ICV-Sal	1	0	1	1
JN125F5	WT-ICV-EF1α	0	0	0	0	0	0	1	1
JN130m2	ICV-EF1α (1e10)	0	0	1	1	0	1	2
JN128m3	ICV-546 (1e10)	0	0	0	0	0	1	2
JN131m4	WT-ICV-546	0	0	0	0	0	1	1
JN140F2	WT-ICV-EF1α	0	0	0	0	0	0	0
JN140F3	ICV-EF1α (1e10)	0	0	0	0	1	1	3
JN144F4	ICV-EF1α (1e10)	0	0	0	0	1	0
JN144F6	ICV-EF1α (1e10)	0	1	0	0	1	1	3
JN144M2	WT-ICV-EF1α	0	0	0	0	0	0	0	1
JN144M3	ICV-EF1α (1e10)	0	1	1	1	1	1	1	3
JN144M4	ICV-EF1α (1e10)	0	1	0	1	1	2	1	3
JN153M1	WT-ICV-546	1	0	0	0	1	0		1	0	1
JN153M2	ICV-546 (1e10)	0	1	1	1	2	2		3	3	3
JN154F1	ICV-546 (1e10)	0	0	0	3	0	1
JN153F2	WT-ICV-546	1	0	0	1	0	0
JN153F5	ICV-546 (1e10)	0	0	0	3	1	2
JN163M1	FV-EF1α	0	0	0	1	1
JN160M2	FV-EF1α	0	0	0	1	1
JN160M3	FV-EF1α	1	0	0	1	1
JN159F1	WT-FV-EF1α	0	0	0	0	0	0	0
JN160F5	FV-EF1α	0	0	0	1	1	1	1
JN161M1	ICV-546 (1e10)	0	0	1	1	1	1	2
JN161M3	ICV-546 (1e10)	1	1	1	1	1	1	2
JN161M4	ICV-546 (1e10)	0	1	1	1	1	2
JN161M5	ICV-546 (1e10)	0	1	1	2	2	3	2	2
JN165F3	FV-EF1α	0	0	0	1	1		1
JN165F6	WT-FV-EF1α	0	0	0	1	0		0
JN168F2	WT-FV-EF1α	0	0	0	0	0		0	0
JN168F4	FV-EF1α	0	0	0	0	0		3

## Sheet: Gait - B
NPC Gait
Mouse ID	Group	6 week	8 week	9 week	10 week	12 week	14 week	16 week	18 week	20 week	22 week	24 week	26 week	28 week	30 week	32 week	34 week	36 week	38 week	40 week	42 week	44 week	46 week	48 week	50 week	52 week	54 week	56 week	58 week	60 week	62 week
J56f3	WT	0	0	0	0	0	0
J56f4	546	1	1	1	1	1	1
J58f2	WT	0	0	0	0	0	0
J58f3	EF1α	0	1	1	1	2	2
J58f4	546	1	1	1	1	1	1
J59m3	WT	1	0	0	0	0	0
J59m4	546	0	1	1	1	1	1
J60f3	WT	0	0	0	0	X	X	X	X	X	X	X
J61m2	WT	1	0	0	0	0
J61m4	EF1α	0	1	1	1	1
J61f1	WT	0	0	0	0	0
J61f2	546	1	1	1	1	1
J61f4	EF1α	0	1	1	1	1
JN1f3	EF1α	0	1		1
JN1f4	546	1	1		1
JN1f6	546	1	1		1
JN3f2	WT	0	0		0
JN2f2	EF1α	0	1		2
JN2f4	WT	0	0		0
JN2f5	EF1α	0	1		1
JN5f1	546	0		1		1	2
JN6f2	WT	0		0		0	0
JN6f4	EF1α	0		1		1
JN8m1	EF1α	1		1	1
JN8m3	546	1		1	2	1	2
JN11M1	WT-FV-Sal	0	1	0	0
JN11M2	FV-Sal	0	0	1	2
JN11F1	FV-Sal	0	0	2	2
JN11F3	WT-FV-Sal	0	0	0	0		0
JN12F5	FV-EF1α	0	0	0	1		1
JN12M2	WT-FV-EF1α	0	0	0	0		0
JN12M3	FV-EF1α	0	0	0	1		1
JN23F2	WT-ICV-Sal		0
JN17F3	FV-546		1	1	1	2	2
JN19F5	FV-EF1α		0	0	0	1	1	1
JN20F6	FV-Sal		1	1	2
JN20F1	WT-FV-Sal		0	0	0	0	0	0	0	0	0	0	0	0	0	0	0
JN17M2	FV-546		0	1	1	2	2
JN23M3	WT-ICV-Sal		0	0	0	0	0	0	0	0	0	0	0	0	0	0	0
JN23M1	ICV-Sal		1	2	2
JN19M6	WT-FV-EF1α		0	0	0	0	0	0	0	0	0	0	0	0	0	0	0
JN26F1	EF1α	0	1			1
JN26F2	WT	0	0			0
JN25M3	EF1α	1	1
JN27M2	WT	0	0
JN27M4	546	1	1
JN31M2	EF1α	1			2
JN31M3	546	1			2	2
JN33M1	WT	0			0	0
JN35M1	FV-EF1α	0		0	0	0	0	0	0	0	1	1	1	1
JN35M2	WT-FV-EF1α	0		0	0	0	0	0	0	0	0	0	0	0
JN42M1	FV-Sal	0	0	2
JN55M3	FV-EF1α		0	0	0	0	1	0
JN56F1	WT-FV-Sal		0	0	0
JN56F2	FV-Sal		1	2	2
JN55M1	FV-EF1α		0	0	0	0	1	0	0	1	1	0
JN57M2	FV-546		1	2	2	2
JN58M3	WT-Uninj		0	0	0	0	0	0	0	0	0	0
JN63F1	WT-ICV-Sal	0	0	0	0
JN63F2	ICV-Sal	0	1	2	2
JN69M3	FV-546	0	0	1	0	2	2	1
JN76M1	WT	0	0	0	0	0
JN76M2	EF1α	0	1	2	2	2
JN84F2	WT-ICV-Sal	0	0	0	0	0	0	0
JN85F4	ICV-EF1α (1e10)	0	1	0	1	1	1	2
JN89M1	EF1α	1	1	2	2	2	2
JN89M3	WT	0	0	0	0	0	0
JN92M5	546	0	1	1	2	2
JN90M3	WT	0	0	0	0	0	0
JN90M5	546	1	1	1	1	2	2
JN93M1	EF1α	0	1	1	2	2
JN94M2	WT	0	0	0	0	0
JN98F2	ICV-Sal	1	2	2	2
JN97F3	WT-ICV-Sal	0	0	0	0
JN99F4	ICV-Sal	0	1	2	2
JN101F5	ICV-Sal	1	1	2	2
JN100M1	FV-546	1	2	1	1	2	3
JN99M2	ICV-Sal	1	2	1	2
JN98M5	WT-ICV-Sal	0	0	0	0	0	0
JN111M6	WT-Uninj	0	0	0	0	0	0	0	0	0	0	0
JN102M2	ICV-546 (1e10)	0	0	1	0	0	0	1	1
JN103M3	FV-546	1	1	0	2	1	2
JN102M4	ICV-546 (1e10)	0	0	0	0	1	2	1
JN102M5	ICV-546 (1e10)	0	0	0	0	0	0	1	0	0	0	1
JN108F1	ICV-EF1α (1e10)	0	0	0	1	0	0	1	1
JN103F3	FV-546	X	X	X	X	X	X	X	X
JN108F4	ICV-EF1α (1e10)	0	0	0	0	1	0	1	0
JN115F2	WT-FV-Sal	0	0	0	0	0	0	1	0	0	0		0	0	0	0	0	0	0	0	0	0	0	0	0	0	0		0	0	0
JN115F3	FV-Sal	0	1	2	2
JN108F6	WT-ICV-EF1α	0	0	0	0	0	0	0	0	0	0		0	0	0	0	0	0	0	0	0	0	0	0	0	0	0		0	0	0
JN115M2	FV-Sal	1	1	2
JN115M4	FV-Sal	1	2	2	3
JN122M2	WT-ICV-Sal	0	0	0	0							0
JN122M3	ICV-Sal	0	1	2	2
JN127F1	ICV-EF1α (1e10)	0	0	1	1	1	1	2	1
JN127F2	ICV-EF1α (1e10)	0	0	0	0	1	1
JN121F3	FV-546	0	0	1	1	1	1	2
JN122F4	ICV-Sal	0	1	1	2
JN125F5	WT-ICV-EF1α	1	0	0	0	0	0	0	0
JN130m2	ICV-EF1α (1e10)	0	0	1	1	1	2	1
JN128m3	ICV-546 (1e10)	0	0	0	0	1	2	1
JN131m4	WT-ICV-546	0	0	0	0	0	0	0
JN140F2	WT-ICV-EF1α	0	1	0	0	0	0	0
JN140F3	ICV-EF1α (1e10)	0	0	1	1	1	1	1
JN144F4	ICV-EF1α (1e10)	0	0	1	0	1	2
JN144F6	ICV-EF1α (1e10)	0	0	0	1	1	2	1
JN144M2	WT-ICV-EF1α	0	0	0	0	0	0	0	0
JN144M3	ICV-EF1α (1e10)	0	1	0	1	0	1	1	1
JN144M4	ICV-EF1α (1e10)	0	1	1	0	0	1	1	1
JN153M1	WT-ICV-546	0	0	0	0	0	0		0	0	0
JN153M2	ICV-546 (1e10)	1	0	0	0	0	0		0	1	1
JN154F1	ICV-546 (1e10)	0	0	0	1	1	1
JN153F2	WT-ICV-546	0	0	0	0	0	0
JN153F5	ICV-546 (1e10)	0	1	1	1	1	1
JN163M1	FV-EF1α	1	1	1	1	2
JN160M2	FV-EF1α	1	1	1	1	2
JN160M3	FV-EF1α	1	1	0	1	1
JN159F1	WT-FV-EF1α	0	1	0	0	0	0	0
JN160F5	FV-EF1α	0	0	1	1	0	1	2
JN161M1	ICV-546 (1e10)	0	1	0	1	0	1	0
JN161M3	ICV-546 (1e10)	0	0	0	1	0	1	1
JN161M4	ICV-546 (1e10)	1	1	1	1	1	2
JN161M5	ICV-546 (1e10)	0	0	1	1	0	1	1	1
JN165F3	FV-EF1α	1	0	1	1	1		1
JN165F6	WT-FV-EF1α	0	0	0	0	0		0
JN168F2	WT-FV-EF1α	0	1	0	0	0		0	0
JN168F4	FV-EF1α	0	0	0	0	2		2

## Sheet: Kyphosis - B
NPC Kyphosis
Mouse ID	Group	6 week	8 week	9 week	10 week	12 week	14 week	16 week	18 week	20 week	22 week	24 week	26 week	28 week	30 week	32 week	34 week	36 week	38 week	40 week	42 week	44 week	46 week	48 week	50 week	52 week	54 week	56 week	58 week	60 week	62 week
J56f3	WT	0	0	0	0	0	0
J56f4	546	0	0	0	1	1	1
J58f2	WT	0	0	0	0	0	0
J58f3	EF1α	0	0	1	1	1	1
J58f4	546	0	1	1	1	1	1
J59m3	WT	0	0	0	0	0	0
J59m4	546	0	0	0	1	1	1
J60f3	WT	0	0	0	0	X	X	X	X	X	X	X
J61m2	WT	0	0	0	0	0
J61m4	EF1α	0	0	1	1	1
J61f1	WT	0	0	0	0	0
J61f2	546	0	1	0	1	1
J61f4	EF1α	0	0	0	0	1
JN1f3	EF1α	0	1		1
JN1f4	546	0	1		1
JN1f6	546	1	1		0
JN3f2	WT	0	0		0
JN2f2	EF1α	0	1		0
JN2f4	WT	0	0		0
JN2f5	EF1α	0	0		0
JN5f1	546	0		1		1	1
JN6f2	WT	0		0		0	0
JN6f4	EF1α	0		0		1
JN8m1	EF1α	0		1	1
JN8m3	546	0		1	1	1	2
JN11M1	WT-FV-Sal	0	0	0	0
JN11M2	FV-Sal	0	1	1	1
JN11F1	FV-Sal	0	0	1	1
JN11F3	WT-FV-Sal	0	0	0	0		0
JN12F5	FV-EF1α	0	0	0	1		2
JN12M2	WT-FV-EF1α	0	0	0	0		0
JN12M3	FV-EF1α	0	0	1	1		1
JN23F2	WT-ICV-Sal		2
JN17F3	FV-546		0	0	1	1	1
JN19F5	FV-EF1α		0	0	0	1	1	1
JN20F6	FV-Sal		1	1	2
JN20F1	WT-FV-Sal		0	1	0	0	0	0	0	0	0	0	0	0	1	0	0
JN17M2	FV-546		0	1	0	1	1
JN23M3	WT-ICV-Sal		0	0	0	0	0	0	0	0	0	0	0	0	0	0	0
JN23M1	ICV-Sal		1	1	1
JN19M6	WT-FV-EF1α		0	0	0	1	0	0	0	0	0	0	0	0	0	0	0
JN26F1	EF1α	0	1			2
JN26F2	WT	0	0			0
JN25M3	EF1α	0	1
JN27M2	WT	0	0
JN27M4	546	0	1
JN31M2	EF1α	1			1
JN31M3	546	1			1	1
JN33M1	WT	0			0	0
JN35M1	FV-EF1α	0		0	1	0	0	0	0	0	2	2	3	2
JN35M2	WT-FV-EF1α	0		0	0	0	0	0	0	0	0	0	0	0
JN42M1	FV-Sal	0	0	1
JN55M3	FV-EF1α		0	1	1	1	2	2
JN56F1	WT-FV-Sal		0	0	0
JN56F2	FV-Sal		1	1	1
JN55M1	FV-EF1α		0	1	0	1	1	1	1	1	1	2
JN57M2	FV-546		0	1	1	1
JN58M3	WT-Uninj		0	0	0	0	0	0	0	0	0	0
JN63F1	WT-ICV-Sal	0	0	0	0
JN63F2	ICV-Sal	0	0	1	1
JN69M3	FV-546	0	0	1	1	1	1	1
JN76M1	WT	0	0	0	0	0
JN76M2	EF1α	0	0	1	1	1
JN84F2	WT-ICV-Sal	0	0	0	1	0	0	0
JN85F4	ICV-EF1α (1e10)	0	1	1	1	1	0	0
JN89M1	EF1α	0	1	1	1	1	2
JN89M3	WT	0	0	0	0	0	0
JN92M5	546	0	1	1	1	1
JN90M3	WT	0	0	0	0	0	0
JN90M5	546	1	0	1	1	1	1
JN93M1	EF1α	0	0	1	1	1
JN94M2	WT	0	0	0	0	0
JN98F2	ICV-Sal	1	1	1	1
JN97F3	WT-ICV-Sal	0	0	0	0
JN99F4	ICV-Sal	1	1	1	1
JN101F5	ICV-Sal	1	1	1	1
JN100M1	FV-546	0	1	0	1	1	1
JN99M2	ICV-Sal	0	1	1	1
JN98M5	WT-ICV-Sal	0	0	0	0	0	0
JN111M6	WT-Uninj	0	0	0	0	0	0	0	0	0	0	0
JN102M2	ICV-546 (1e10)	0	0	0	1	1	1	1	1
JN103M3	FV-546	1	0	0	1	1	1
JN102M4	ICV-546 (1e10)	0	0	0	0	1	1	1
JN102M5	ICV-546 (1e10)	0	0	0	0	0	1	1	1	1	1	2
JN108F1	ICV-EF1α (1e10)	0	0	0	0	0	0	1	2
JN103F3	FV-546	X	X	X	X	X	X	X	X
JN108F4	ICV-EF1α (1e10)	0	0	0	0	1	1	1	2
JN115F2	WT-FV-Sal	0	0	0	0	1	1	1	0	1	0		0	0	0	0	0	0	0	0	0	0	0	1	1	1	0		1	1	1
JN115F3	FV-Sal	0	1	1	1
JN108F6	WT-ICV-EF1α	0	0	0	0	0	0	0	0	0	1		0	0	0	0	0	0	0	0	0	0	0	0	1	1	0		1	0	1
JN115M2	FV-Sal	0	1	1
JN115M4	FV-Sal	1	1	1	1
JN122M2	WT-ICV-Sal	0	0	0	0
JN122M3	ICV-Sal	0	1	1	1
JN127F1	ICV-EF1α (1e10)	0	1	1	0	1	1	1	1
JN127F2	ICV-EF1α (1e10)	0	1	1	1	1	1
JN121F3	FV-546	0	0	0	0	0	1	1
JN122F4	ICV-Sal	0	1	1	1
JN125F5	WT-ICV-EF1α	0	0	0	0	0	1	1	0
JN130m2	ICV-EF1α (1e10)	0	0	1	1	1	1	1
JN128m3	ICV-546 (1e10)	0	1	1	0	0	0	1
JN131m4	WT-ICV-546	0	0	0	0		0	0
JN140F2	WT-ICV-EF1α	0	1	1	0	1	1	1
JN140F3	ICV-EF1α (1e10)	1	1	0	1	1	1	2
JN144F4	ICV-EF1α (1e10)	0	0	1	1	1	0
JN144F6	ICV-EF1α (1e10)	0	0	1	0	0	0	1
JN144M2	WT-ICV-EF1α	0	0	0	0	0	0	0	0
JN144M3	ICV-EF1α (1e10)	1	0	1	1	1	1	1	1
JN144M4	ICV-EF1α (1e10)	1	0	1	1	1	1	1	1
JN153M1	WT-ICV-546	0	0	0	0	0	0		0	0	0
JN153M2	ICV-546 (1e10)	0	0	1	0	0	1		2	1	3
JN154F1	ICV-546 (1e10)	0	0	1	1	1	1
JN153F2	WT-ICV-546	0	0	0	0	0	0
JN153F5	ICV-546 (1e10)	0	1	1	1	1	1
JN163M1	FV-EF1α	1	0	1	1	1
JN160M2	FV-EF1α	0	0	1	1	1
JN160M3	FV-EF1α	1	0	1	1	1
JN159F1	WT-FV-EF1α	1	1	0	0	0	1	0
JN160F5	FV-EF1α	0	0	0	0	1	1	1
JN161M1	ICV-546 (1e10)	1	1	0	1	1	1	2
JN161M3	ICV-546 (1e10)	0	1	0	1	0	0	2
JN161M4	ICV-546 (1e10)	0	0	1	1	0	0
JN161M5	ICV-546 (1e10)	0	0	0	0	1	1	1	1
JN165F3	FV-EF1α	0	0	0	0	0		1
JN165F6	WT-FV-EF1α	0	0	0	0	0		0
JN168F2	WT-FV-EF1α	0	1	1	0	0		0	0
JN168F4	FV-EF1α	1	0	1	0	2		1

## Sheet: Ledge Test - B
NPC Ledge Test
Mouse ID	Group	6 week	8 week	9 week	10 week	12 week	14 week	16 week	18 week	20 week	22 week	24 week	26 week	28 week	30 week	32 week	34 week	36 week	38 week	40 week	42 week	44 week	46 week	48 week	50 week	52 week	54 week	56 week	58 week	60 week	62 week
J56f3	WT	0	0	0	0	0	0
J56f4	546	1	1	2	2	2	2
J58f2	WT	0	0	0	0	0	0
J58f3	EF1α	1	2	2	2	3	3
J58f4	546	1	2	2	1	2	2
J59m3	WT	1	1	0	1	0	0
J59m4	546	1	2	2	2	1	3
J60f3	WT	0	0	0	0	X	X	X	X	X	X	X	X	X	X	X
J61m2	WT	1	0	0	1	0
J61m4	EF1α	1	2	2	2	2
J61f1	WT	0	0	0	0	0
J61f2	546	1	2	2	2	1
J61f4	EF1α	1	2	2	2	2
JN1f3	EF1α	2	1		2
JN1f4	546	2	2		2
JN1f6	546	2	2		2
JN3f2	WT	1	1		0
JN2f2	EF1α	1	2		2
JN2f4	WT	0	1		0
JN2f5	EF1α	2	2		2
JN5f1	546	1		1		2	3
JN6f2	WT	1		0		0	0
JN6f4	EF1α	1		2		3
JN8m1	EF1α	1		2	2
JN8m3	546	2		2	2	3	3
JN11M1	WT-FV-Sal	1	1	1	1
JN11M2	FV-Sal	1	2	2	3
JN11F1	FV-Sal	2	2	3	3
JN11F3	WT-FV-Sal	1	1	0	1		1
JN12F5	FV-EF1α	2	1	1	2		3
JN12M2	WT-FV-EF1α	1	0	0	0		1
JN12M3	FV-EF1α	1	2	2	2		3
JN23F2	WT-ICV-Sal		0
JN17F3	FV-546		1	2	2	2	2
JN19F5	FV-EF1α		2	1	2	2	3	3
JN20F6	FV-Sal		2	2	3
JN20F1	WT-FV-Sal		1	1	0	0	1	0	0	0	0	1	1	1	0	0	0
JN17M2	FV-546		1	1	2	2	2
JN23M3	WT-ICV-Sal		1	0	0	0	0	0	1	1	0	1	1	1	0	1	0
JN23M1	ICV-Sal		2	2	3
JN19M6	WT-FV-EF1α		0	0	0	1	0	0	1	1	1	1	1	0	1	1	1
JN26F1	EF1α	2	2			3
JN26F2	WT	1	0			1
JN25M3	EF1α	2	2
JN27M2	WT	1	0
JN27M4	546	2	2
JN31M2	EF1α	2			2
JN31M3	546	2			2	3
JN33M1	WT	0			0	0
JN35M1	FV-EF1α	1		1	1	1	1	2	2	2	2	2	1	1
JN35M2	WT-FV-EF1α	1		0	0	1	0	1	1	0	1	0	0	0
JN42M1	FV-Sal	1	1	2
JN55M3	FV-EF1α		1	1	1	2	3	3
JN56F1	WT-FV-Sal		1	1	1
JN56F2	FV-Sal		2	3	3
JN55M1	FV-EF1α		1	1	1	2	2	1	2	2	2	1
JN57M2	FV-546		2	2	3	3
JN58M3	WT-Uninj		0	0	0	0	0	0	0	0	0	0
JN63F1	WT-ICV-Sal	1	1	1	0
JN63F2	ICV-Sal	1	3	3	3
JN69M3	FV-546	1	1	1	1	3	2	3
JN76M1	WT	1	1	1	1	1
JN76M2	EF1α	1	2	2	3	3
JN84F2	WT-ICV-Sal	1	0	1	0	1	0	0
JN85F4	ICV-EF1α (1e10)	2	2	1	1	2	3	3
JN89M1	EF1α	1	2	2	2	2	3
JN89M3	WT	1	0	0	1	0	0
JN92M5	546	0	2	2	2	3
JN90M3	WT	0	0	1	1	1	0
JN90M5	546	1	2	2	2	3	3
JN93M1	EF1α	2	2	2	2	3
JN94M2	WT	0	1	1	0	0
JN98F2	ICV-Sal	2	3	3	3
JN97F3	WT-ICV-Sal	1	1	1	1
JN99F4	ICV-Sal	2	3	3	3
JN101F5	ICV-Sal	1	2	3	3
JN100M1	FV-546	2	2	2	2	2	3
JN99M2	ICV-Sal	2	2	3	3
JN98M5	WT-ICV-Sal	1	1	1	1	1	1
JN111M6	WT-Uninj	0	1	0	1	0	1	1	0	1	1	1
JN102M2	ICV-546 (1e10)	1	2	2	2	2	2	2	3
JN103M3	FV-546	2	2	2	3	2	3
JN102M4	ICV-546 (1e10)	1	1	1	2	2	3	3
JN102M5	ICV-546 (1e10)	1	1	2	1	1	1	1	1	2	1	2
JN108F1	ICV-EF1α (1e10)	1	1	2	1	1	2	1	1
JN103F3	FV-546	X	X	X	X	X	X	X	X
JN108F4	ICV-EF1α (1e10)	1	2	1	2	2	2	2	2
JN115F2	WT-FV-Sal	1	0	0	1	0	1	0	0	0	0		0	0	0	0	0	0	0	0	0	0	0	0	0	0	0		0	0	0
JN115F3	FV-Sal	1	2	2	3
JN108F6	WT-ICV-EF1α	0	1	1	1	1	0	0	1	1	1		0	0	0	0	0	0	0	0	0	0	0	0	0	0	0		0	0	0
JN115M2	FV-Sal	1	2	2
JN115M4	FV-Sal	2	3	3	3
JN122M2	WT-ICV-Sal	1	1	1	0
JN122M3	ICV-Sal	2	2	2	2
JN127F1	ICV-EF1α (1e10)	1	2	2	2	2	2	3	3
JN127F2	ICV-EF1α (1e10)	2	2	2	2	2	2
JN121F3	FV-546	2	1	2	3	3	3	3
JN122F4	ICV-Sal	2	2	2	3
JN125F5	WT-ICV-EF1α	0	1	1	1	1	1	0	0
JN130m2	ICV-EF1α (1e10)	2	2	2	2	2	2	2
JN128m3	ICV-546 (1e10)	1	2	1	2	2	2	3
JN131m4	WT-ICV-546	1	1	0	0	1	0	1
JN140F2	WT-ICV-EF1α	1	1	0	0	0	1	0
JN140F3	ICV-EF1α (1e10)	1	2	2	2	2	2	3
JN144F4	ICV-EF1α (1e10)	0	2	2	1	1	2
JN144F6	ICV-EF1α (1e10)	1	2	1	2	2	2	2
JN144M2	WT-ICV-EF1α	1	0	0	1	1	0	0	0
JN144M3	ICV-EF1α (1e10)	1	1	2	2	2	1	2	2
JN144M4	ICV-EF1α (1e10)	1	1	1	2	2	2	2	3
JN153M1	WT-ICV-546	1	1	0	1	1	0		0	0	0
JN153M2	ICV-546 (1e10)	1	2	1	1	1	1		2	3	1
JN154F1	ICV-546 (1e10)	1	2	2	2	2	2
JN153F2	WT-ICV-546	1	0	0	0	0	0
JN153F5	ICV-546 (1e10)	2	2	2	2	2	2
JN163M1	FV-EF1α	2	2	3	2	3
JN160M2	FV-EF1α	2	1	2	2	2
JN160M3	FV-EF1α	2	1	2	2	2
JN159F1	WT-FV-EF1α	1	1	1	0	0	0	0
JN160F5	FV-EF1α	0	1	1	1	1	2	2
JN161M1	ICV-546 (1e10)	1	1	1	1	1	1	2
JN161M3	ICV-546 (1e10)	1	1	1	1	1	1	2
JN161M4	ICV-546 (1e10)	1	2	2	2	2	2
JN161M5	ICV-546 (1e10)	1	1	2	1	2	2	2	1
JN165F3	FV-EF1α	2	1	2	1	2		3
JN165F6	WT-FV-EF1α	1	0	0	0	0		0
JN168F2	WT-FV-EF1α	0	0	0	0	0		0	1
JN168F4	FV-EF1α	2	1	2	1	1		3

## Sheet: Hindlimb Clasp - B
NPC Hindlimb Clasp
Mouse ID	Group	6 week	8 week	9 week	10 week	12 week	14 week	16 week	18 week	20 week	22 week	24 week	26 week	28 week	30 week	32 week	34 week	36 week	38 week	40 week	42 week	44 week	46 week	48 week	50 week	52 week	54 week	56 week	58 week	60 week	62 week
J56f3	WT	0	0	0	0	0	0
J56f4	546	0	0	0	0	0	0
J58f2	WT	0	0	0	0	0	0
J58f3	EF1α	0	0	0	0	0	0
J58f4	546	0	0	0	0	0	0
J59m3	WT	0	0	0	0	0	0
J59m4	546	0	0	0	0	0	0
J60f3	WT	0	0	0	0	X	X	X	X	X	X	X
J61m2	WT	0	0	0	0	0
J61m4	EF1α	0	0	0	0	0
J61f1	WT	0	0	0	0	0
J61f2	546	0	0	0	0	0
J61f4	EF1α	0	0	0	0	0
JN1f3	EF1α	0	0		0
JN1f4	546	0	0		0
JN1f6	546	0	0		0
JN3f2	WT	0	0		0
JN2f2	EF1α	0	0		0
JN2f4	WT	0	0		0
JN2f5	EF1α	0	0		0
JN5f1	546	0		0		0	0
JN6f2	WT	0		0		0	0
JN6f4	EF1α	0		0		0
JN8m1	EF1α	0		0	0
JN8m3	546	0		0	0	0	0
JN11M1	WT-FV-Sal	0	0	0	0
JN11M2	FV-Sal	0	0	0	0
JN11F1	FV-Sal	0	0	0	0
JN11F3	WT-FV-Sal	0	0	0	0		0
JN12F5	FV-EF1α	0	0	0	0		3
JN12M2	WT-FV-EF1α	0	0	0	0		0
JN12M3	FV-EF1α	0	1	1	0		0
JN23F2	WT-ICV-Sal		3
JN17F3	FV-546		3	0	0	0	0
JN19F5	FV-EF1α		0	0	0	0	0	0
JN20F6	FV-Sal		0	0	0
JN20F1	WT-FV-Sal		0	0	0	0	0	0	0	0	0	0	0	0	0	0	0
JN17M2	FV-546		3	0	3	0	0
JN23M3	WT-ICV-Sal		0	0	0	0	0	0	0	0	0	0	0	0	0	0	0
JN23M1	ICV-Sal		0	0	0
JN19M6	WT-FV-EF1α		0	0	0	0	0	0	0	0	0	0	0	0	0	0	0
JN26F1	EF1α	0	0			0
JN26F2	WT	0	0			0
JN25M3	EF1α	0	0
JN27M2	WT	0	0
JN27M4	546	0	0
JN31M2	EF1α	0			0
JN31M3	546	0			0	0
JN33M1	WT	0			0	0
JN35M1	FV-EF1α	0		0	0	0	0	0	0	0	0	0	0	0
JN35M2	WT-FV-EF1α	0		0	0	0	0	0	0	0	0	0	0	0
JN42M1	FV-Sal	0	0	0
JN55M3	FV-EF1α		0	0	0	0	0	0
JN56F1	WT-FV-Sal		0	0	0
JN56F2	FV-Sal		0	0	0
JN55M1	FV-EF1α		0	0	0	0	0	0	0	0	0	0
JN57M2	FV-546		0	0	0	0
JN58M3	WT-Uninj		0	0	0	0	0	0	0	0	0	0
JN63F1	WT-ICV-Sal	0	0	0	0
JN63F2	ICV-Sal	0	0	0	0
JN69M3	FV-546	0	0	0	0	0	0	0
JN76M1	WT	0	0	0	0	0
JN76M2	EF1α	0	0	0	0	0
JN84F2	WT-ICV-Sal	0	0	0	0	0	0	0
JN85F4	ICV-EF1α (1e10)	0	0	0	0	0	0	0
JN89M1	EF1α	0	0	0	0	0	0
JN89M3	WT	0	0	0	0	0	0
JN92M5	546	0	0	0	0	0
JN90M3	WT	0	0	0	0	0	0
JN90M5	546	0	0	0	0	0	0
JN93M1	EF1α	0	0	0	0	0
JN94M2	WT	0	0	0	0	0
JN98F2	ICV-Sal	0	0	0	0
JN97F3	WT-ICV-Sal	0	0	0	0
JN99F4	ICV-Sal	0	3	3	0
JN101F5	ICV-Sal	0	0	0	0
JN100M1	FV-546	0	0	0	0	0	3
JN99M2	ICV-Sal	0	0	0	0
JN98M5	WT-ICV-Sal	0	0	0	0	0	0
JN111M6	WT-Uninj	0	0	0	0	0	0	0	0	0	0	0
JN102M2	ICV-546 (1e10)	0	0	0	0	0	0	0	0
JN103M3	FV-546	0	1	0	0	0	0
JN102M4	ICV-546 (1e10)	0	0	0	0	0	0	0
JN102M5	ICV-546 (1e10)	0	0	0	0	0	0	0	3	0	3	3
JN108F1	ICV-EF1α (1e10)	0	0	0	0	0	3	0	3
JN103F3	FV-546	X	X	X	X	X	X	X	X
JN108F4	ICV-EF1α (1e10)	0	0	0	0	0	0	0	0
JN115F2	WT-FV-Sal	0	0	0	0	0	0	0	0	0	0		0	0	0	0	0	0	0	0	0	0	0	0	0	0	0
JN115F3	FV-Sal	0	0	0	0
JN108F6	WT-ICV-EF1α	0	0	0	0	0	0	0	0	0	0		0	0	0	0	0	0	0	0	0	0	0	0	0	0	0
JN115M2	FV-Sal	0	0	0
JN115M4	FV-Sal	0	3	0	0
JN122M2	WT-ICV-Sal	0	0	0	0
JN122M3	ICV-Sal	0	1	0	0
JN127F1	ICV-EF1α (1e10)	0	0	0	0	3	0	0	0
JN127F2	ICV-EF1α (1e10)	0	0	0	0	0	0
JN121F3	FV-546	0	0	0	0	0	0	3
JN122F4	ICV-Sal	0	0	0	0
JN125F5	WT-ICV-EF1α	0	0	0	0	0	0	0	0
JN130m2	ICV-EF1α (1e10)	0	0	0	0	0	0	0
JN128m3	ICV-546 (1e10)	0	0	0	0	0	0	0
JN131m4	WT-ICV-546	0	0	0	0	0	0	0
JN140F2	WT-ICV-EF1α	0	0	0	0	0	0	0
JN140F3	ICV-EF1α (1e10)	0	0	0	0	0	0	0
JN144F4	ICV-EF1α (1e10)	0	0	0	0	0	0
JN144F6	ICV-EF1α (1e10)	0	0	0	0	0	0	0
JN144M2	WT-ICV-EF1α	0	0	0	0	0	0	0	0
JN144M3	ICV-EF1α (1e10)	0	0	0	0	0	0	0	0
JN144M4	ICV-EF1α (1e10)	0	0	0	0	0	0	0	0
JN153M1	WT-ICV-546	0	0	0	0	0	0		0	0	0
JN153M2	ICV-546 (1e10)	0	0	0	0	0	0		0	0	0
JN154F1	ICV-546 (1e10)	0	3	0	0	0	0
JN153F2	WT-ICV-546	0	0	0	0	0	0
JN153F5	ICV-546 (1e10)	0	0	0	0	0	0
JN163M1	FV-EF1α	0	0	0	0	0
JN160M2	FV-EF1α	0	0	3	0	0
JN160M3	FV-EF1α	3	0	0	0	0
JN159F1	WT-FV-EF1α	0	0	0	0	0	0	0
JN160F5	FV-EF1α	0	0	0	0	0	0	0
JN161M1	ICV-546 (1e10)	0	0	0	0	0	0	0
JN161M3	ICV-546 (1e10)	0	3	0	0	3	0	0
JN161M4	ICV-546 (1e10)	0	0	0	3	3	0
JN161M5	ICV-546 (1e10)	0	0	0	0	0	0	0	0
JN165F3	FV-EF1α	0	0	0		3		0
JN165F6	WT-FV-EF1α	0	0	0		0		0
JN168F2	WT-FV-EF1α	0	0	0	0	0		0	0
JN168F4	FV-EF1α	0	0	0	0	0		0

## Sheet: Total - B
NPC Phenotype Total
Mouse ID	Group	6 week	8 week	9 week	10 week	12 week	14 week	16 week	18 week	20 week	22 week	24 week	26 week	28 week	30 week	32 week	34 week	36 week	38 week	40 week	42 week	44 week	46 week	48 week	50 week	52 week	54 week	56 week	58 week	60 week	62 week
J56f3	WT	0	0	0	0	0	0
J56f4	546	3	3	3	5	5	5
J58f2	WT	1	1	0	0	0	1
J58f3	EF1α	1	4	5	5	8	7
J58f4	546	2	5	4	4	5	5
J59m3	WT	3	2	1	2	1	1
J59m4	546	2	4	4	6	5	6
J60f3	WT	0	0	0	0
J61m2	WT	2	1	1	2	1
J61m4	EF1α	1	4	5	6	6
J61f1	WT	1	0	0	1	0
J61f2	546	3	5	4	5	4
J61f4	EF1α	2	3	3	4	5
JN1f3	EF1α	2	4		5
JN1f4	546	4	5		5
JN1f6	546	4	5		4
JN3f2	WT	2	2		0
JN2f2	EF1α	1	4		5
JN2f4	WT	0	1		0
JN2f5	EF1α	2	3		3
JN5f1	546	2		3		6	8
JN6f2	WT	1		0		0	0
JN6f4	EF1α	2		4		7
JN8m1	EF1α	3		5	5
JN8m3	546	3		5	5	6	9
JN11M1	WT-FV-Sal	3	4	3	4
JN11M2	FV-Sal	2	3	6	8
JN11F1	FV-Sal	2	2	6	7
JN11F3	WT-FV-Sal	1	1	0	2		2
JN12F5	FV-EF1α	2	2	2	5		12
JN12M2	WT-FV-EF1α	2	1	1	1		2
JN12M3	FV-EF1α	1	4	5	5		7
JN23F2	WT-ICV-Sal		7
JN17F3	FV-546		7	5	6	7	7
JN19F5	FV-EF1α		4	3	4	6	7	7
JN20F6	FV-Sal		6	6	9
JN20F1	WT-FV-Sal		1	2	0	0	1	1	0	0	0	1	1	1	1	0	0
JN17M2	FV-546		4	3	7	5	6
JN23M3	WT-ICV-Sal		1	1	0	0	0	1	1	2	1	2	2	2	1	2	1
JN23M1	ICV-Sal		4	6	7
JN19M6	WT-FV-EF1α		0	1	1	3	1	1	2	2	3	2	3	1	3	2	3
JN26F1	EF1α	2	4			8
JN26F2	WT	1	1			1
JN25M3	EF1α	4	5
JN27M2	WT	2	1
JN27M4	546	3	5
JN31M2	EF1α	4			7
JN31M3	546	5			7	8
JN33M1	WT	0			1	0
JN35M1	FV-EF1α	1		2	3	2	2	3	4	4	7	7	8	7
JN35M2	WT-FV-EF1α	1		0	1	2	1	2	3	1	2	2	1	1
JN42M1	FV-Sal	1	1	7
JN55M3	FV-EF1α		2	3	3	4	8	8
JN56F1	WT-FV-Sal		2	1	1
JN56F2	FV-Sal		5	6	6
JN55M1	FV-EF1α		2	2	2	4	5	3	5	6	7	6
JN57M2	FV-546		3	5	7	8
JN58M3	WT-Uninj		0	0	0	0	0	1	0	0	0	0
JN63F1	WT-ICV-Sal	1	2	1	1
JN63F2	ICV-Sal	1	5	7	7
JN69M3	FV-546	1	1	3	3	7	6	6
JN76M1	WT	2	3	2	2	2
JN76M2	EF1α	2	5	6	7	7
JN84F2	WT-ICV-Sal	1	0	2	1	1	0	0
JN85F4	ICV-EF1α (1e10)	2	5	3	4	4	4	6
JN89M1	EF1α	3	5	7	8	7	9
JN89M3	WT	1	0	1	1	1	0
JN92M5	546	0	5	5	6	7
JN90M3	WT	1	1	2	2	1	0
JN90M5	546	4	4	5	5	7	8
JN93M1	EF1α	3	4	5	6	6
JN94M2	WT	1	2	1	0	0
JN98F2	ICV-Sal	4	6	6	6
JN97F3	WT-ICV-Sal	1	1	1	1
JN99F4	ICV-Sal	3	8	9	6
JN101F5	ICV-Sal	3	5	7	6
JN100M1	FV-546	4	5	4	5	6	12
JN99M2	ICV-Sal	3	6	6	7
JN98M5	WT-ICV-Sal	2	1	2	2	2	2
JN111M6	WT-Uninj	0	1	0	1	0	1	1	0	2	2	2
JN102M2	ICV-546 (1e10)	1	2	3	4	4	4	7	8
JN103M3	FV-546	5	4	3	7	5	8
JN102M4	ICV-546 (1e10)	1	1	2	3	5	8	8
JN102M5	ICV-546 (1e10)	1	1	3	1	1	3	5	6	6	7	11
JN108F1	ICV-EF1α (1e10)	1	1	2	2	1	5	5	10
JN103F3	FV-546
JN108F4	ICV-EF1α (1e10)	1	2	1	2	5	3	5	6
JN115F2	WT-FV-Sal	1	0	0	1	1	2	2	0	1	0		0	0	0	0	1	0	0	0	1	0	0	2	1	2	1		1	2	2
JN115F3	FV-Sal	1	4	5	7
JN108F6	WT-ICV-EF1α	0	1	1	1	1	0	0	1	1	2		0	0	0	0	1	0	0	0	1	0	0	0	1	2	1		2	1	2
JN115M2	FV-Sal	3	4	6
JN115M4	FV-Sal	5	10	6	8
JN122M2	WT-ICV-Sal	2	2	1	0
JN122M3	ICV-Sal	3	6	6	6
JN127F1	ICV-EF1α (1e10)	1	4	5	4	8	5	8	8
JN127F2	ICV-EF1α (1e10)	2	3	4	3	4	5
JN121F3	FV-546	2	1	4	4	5	6	10
JN122F4	ICV-Sal	3	4	5	7
JN125F5	WT-ICV-EF1α	1	1	1	1	1	2	2	1
JN130m2	ICV-EF1α (1e10)	2	2	5	5	4	6	6
JN128m3	ICV-546 (1e10)	1	3	2	2	3	5	7
JN131m4	WT-ICV-546	1	1	0	0	1	1	2
JN140F2	WT-ICV-EF1α	1	3	1	0	1	2	1
JN140F3	ICV-EF1α (1e10)	2	3	3	4	5	5	9
JN144F4	ICV-EF1α (1e10)	0	2	4	2	4	4
JN144F6	ICV-EF1α (1e10)	1	3	2	3	4	5	7
JN144M2	WT-ICV-EF1α	1	0	0	1	1	0	0	1
JN144M3	ICV-EF1α (1e10)	2	3	4	5	4	4	5	7
JN144M4	ICV-EF1α (1e10)	2	3	3	4	4	6	5	8
JN153M1	WT-ICV-546	2	1	0	1	2	0		1	0	1
JN153M2	ICV-546 (1e10)	2	3	3	2	3	4		7	8	8
JN154F1	ICV-546 (1e10)	1	5	3	7	4	5
JN153F2	WT-ICV-546	2	0	0	1	0	0
JN153F5	ICV-546 (1e10)	2	4	4	7	5	6
JN163M1	FV-EF1α	4	3	5	5	7
JN160M2	FV-EF1α	3	2	7	5	6
JN160M3	FV-EF1α	8	2	3	5	5
JN159F1	WT-FV-EF1α	2	3	1	0	0	1	0
JN160F5	FV-EF1α	0	1	2	3	3	5	6
JN161M1	ICV-546 (1e10)	2	3	2	4	3	4	6
JN161M3	ICV-546 (1e10)	2	6	2	4	5	3	7
JN161M4	ICV-546 (1e10)	2	4	5	8	7	6
JN161M5	ICV-546 (1e10)	1	2	4	4	5	7	6	5
JN165F3	FV-EF1α	3	1	3	3	7		6
JN165F6	WT-FV-EF1α	1	0	0	1	0		0
JN168F2	WT-FV-EF1α	0	2	1	0	0		0	1
JN168F4	FV-EF1α	3	1	3	1	5		9

[truncated: 13 more sheets: Balance Beam Slips - G, Grooming - G, Gait - G, Kyphosis - G, Ledge Test - G, Hindlimb Clasp - G, Total - G, Avg Total Behavior B+G, Avg Balance Beam Slips B+G, Avg Grooming B+G, Avg Gait B+G, Avg Kyphosis B+G, Avg Ledge B+G]
